# Supplementary material for: Spatiotemporal distribution of Mycobacterium ulcerans and other mycolactone producing mycobacteria in southeastern United States
Source: Emerg Microbes Infect. 2025 Jun 17;14(1):2521853. doi: 10.1080/22221751.2025.2521853 (PMC12231298; doi:10.1080/22221751.2025.2521853)
Supplement: Table WQ.xlsx [file TEMI_A_2521853_SM5194.xlsx]

## Sheet: Sheet1
Unit ID	Folder	Site	Timestamp	Temperature (C)	Barometer (mmHg)	Dissolved Oxygen (%)	Dissolved Oxygen (mg/L)	Specific Conductance (uS/cm)	Conductivity (uS/cm)	pH	pH (mV)	ORP (mV)
TEST	SOUTH2021	AL1	2021-03-21 09:12:50	16.4	768.3	54.7	5.35	59.7	49.9	9.01	-126	212.2
TEST	SOUTH2021	AL1	2021-03-21 09:13:06	16.4	768.3	55.9	5.47	59.4	49.6	8.71	-109.9	217.7
TEST	SOUTH2021	AL1	2021-03-21 09:13:21	16.4	768.3	56.2	5.5	58.5	48.9	8.47	-96.9	215.3
TEST	SOUTH2021	AL1	2021-03-21 09:13:36	16.4	768.4	55.1	5.39	58	48.5	8.34	-90.1	208
TEST	SOUTH2021	AL1	2021-03-21 09:13:51	16.4	768.3	54.2	5.3	58.1	48.6	8.23	-84.1	201.2
TEST	SOUTH2021	AL1	2021-03-21 09:14:06	16.4	768.3	54.9	5.38	57.8	48.4	7.98	-70.3	204.6
TEST	SOUTH2021	AL1	2021-03-21 09:14:21	16.4	768.3	54.9	5.37	57	47.6	7.83	-62.7	202.5
TEST	SOUTH2021	AL1	2021-03-21 09:14:36	16.4	768.3	54	5.28	57.3	47.9	7.76	-58.6	196.8
TEST	SOUTH2021	AL1	2021-03-21 09:14:51	16.4	768.3	54.4	5.32	57.8	48.4	7.55	-47.6	200.2
TEST	SOUTH2021	AL1	2021-03-21 09:15:06	16.4	768.3	53.8	5.26	58.4	48.8	7.53	-46.4	193.2
TEST	SOUTH2021	AL1	2021-03-21 09:15:21	16.4	768.4	53.8	5.26	58.5	48.9	7.46	-42.6	191.7
TEST	SOUTH2021	AL1	2021-03-21 09:15:36	16.4	768.4	54.9	5.37	58.5	49	7.33	-35.5	192.8
TEST	SOUTH2021	AL1	2021-03-21 09:15:51	16.4	768.4	55	5.38	58.1	48.5	7.22	-29.6	192.8
TEST	SOUTH2021	AL1	2021-03-21 09:16:06	16.4	768.3	54.4	5.32	58.1	48.6	7.21	-29.1	188
TEST	SOUTH2021	AL1	2021-03-21 09:16:21	16.4	768.3	53.9	5.27	58.8	49.2	7.15	-26	186.4
TEST	SOUTH2021	AL1	2021-03-21 09:16:36	16.4	768.3	54.7	5.35	58.7	49.1	7.03	-19.6	188.5
TEST	SOUTH2021	AL1	2021-03-21 09:16:51	16.4	768.4	55.6	5.44	58.3	48.8	6.9	-12.5	193.1
TEST	SOUTH2021	AL1	2021-03-21 09:17:06	16.4	768.4	55.2	5.4	58.4	48.8	6.86	-10.3	191.2
TEST	SOUTH2021	AL1	2021-03-21 09:17:21	16.4	768.3	54.3	5.31	58.5	49	6.91	-13.1	184.3
TEST	SOUTH2021	AL1	2021-03-21 09:17:36	16.4	768.4	54.1	5.29	58.4	48.8	6.82	-8	186.9
TEST	SOUTH2021	AL1	2021-03-21 09:17:51	16.4	768.4	54.4	5.32	58.7	49.1	6.81	-7.7	183.2
TEST	SOUTH2021	AL1	2021-03-21 09:18:06	16.4	768.4	55.1	5.39	59.3	49.6	6.77	-5.7	181.8
TEST	SOUTH2021	AL1	2021-03-21 09:18:21	16.4	768.3	55.4	5.41	60	50.2	6.72	-2.9	183
TEST	SOUTH2021	AL1	2021-03-21 09:18:36	16.4	768.3	56.2	5.5	58.3	48.7	6.64	1.5	184.5
TEST	SOUTH2021	AL1	2021-03-21 09:18:51	16.4	768.3	55.4	5.43	58.4	48.8	6.6	3.9	184.6
TEST	SOUTH2021	AL1	2021-03-21 09:19:06	16.4	768.3	54.9	5.37	57.7	48.2	6.55	6.2	184.4
TEST	SOUTH2021	AL1	2021-03-21 09:19:21	16.4	768.3	54.2	5.3	57.9	48.4	6.59	4.2	180
TEST	SOUTH2021	AL1	2021-03-21 09:19:36	16.4	768.3	54.5	5.33	58.8	49.2	6.54	7.1	180.8
TEST	SOUTH2021	AL1	2021-03-21 09:19:51	16.4	768.3	56.3	5.5	60.1	50.3	6.46	11	183.5
TEST	SOUTH2021	AL1	2021-03-21 09:20:06	16.4	768.3	56.1	5.49	59.5	49.7	6.44	12	182.2
TEST	SOUTH2021	AL1	2021-03-21 09:20:21	16.4	768.3	55.8	5.46	59.9	50.1	6.44	12.4	180
TEST	SOUTH2021	AL1	2021-03-21 09:20:36	16.4	768.4	55.6	5.44	59.8	50	6.41	13.7	178.4
TEST	SOUTH2021	AL1	2021-03-21 09:20:51	16.4	768.3	55.2	5.4	60.1	50.3	6.38	15.3	179.3
TEST	SOUTH2021	AL1	2021-03-21 09:21:06	16.4	768.4	56.1	5.49	60.8	50.8	6.33	18.4	180.1
TEST	SOUTH2021	AL1	2021-03-21 09:21:21	16.4	768.4	56.4	5.51	60.2	50.3	6.32	18.5	178.7
TEST	SOUTH2021	AL1	2021-03-21 09:21:36	16.4	768.3	54.9	5.38	58.8	49.1	6.32	18.6	176.3
TEST	SOUTH2021	AL1	2021-03-21 09:21:51	16.4	768.3	55	5.38	57.2	47.8	6.26	22.2	178.7
TEST	SOUTH2021	AL1	2021-03-21 09:22:06	16.4	768.4	54.1	5.29	52.7	44	6.2	25.4	180.1
TEST	SOUTH2021	AL1	2021-03-21 09:22:21	16.4	768.4	52.1	5.1	51.9	43.3	6.16	27.4	179.9
TEST	SOUTH2021	AL1	2021-03-21 09:22:36	16.4	768.3	51.2	5.02	52.3	43.7	6.13	29	180
TEST	SOUTH2021	AL1	2021-03-21 09:22:51	16.4	768.4	51.2	5.01	52	43.4	6.04	33.7	184.4
TEST	SOUTH2021	AL1	2021-03-21 09:23:06	16.4	768.3	51.1	5.01	52.3	43.7	6.03	34.5	183.9
TEST	SOUTH2021	AL1	2021-03-21 09:23:21	16.4	768.4	51.4	5.03	53.9	45.1	6	36.1	184.9
TEST	SOUTH2021	AL1	2021-03-21 09:23:36	16.4	768.4	51.9	5.08	54.5	45.6	6	36.2	183.9
TEST	SOUTH2021	AL1	2021-03-21 09:23:51	16.4	768.4	51.4	5.03	57.5	48.1	6.05	33.5	180.6
TEST	SOUTH2021	AL1	2021-03-21 09:24:06	16.5	768.4	52.3	5.11	58.9	49.3	5.95	38.7	186.3
TEST	SOUTH2021	AL2	2021-03-21 11:58:37	17.7	767.5	80.5	7.67	133.5	114.9	7.51	-45.2	148.4
TEST	SOUTH2021	AL2	2021-03-21 11:58:53	17.7	767.6	80.1	7.63	133.8	115.2	7.37	-37.8	145.1
TEST	SOUTH2021	AL2	2021-03-21 11:59:08	17.8	767.6	78.6	7.48	133.8	115.3	7.37	-37.9	139.3
TEST	SOUTH2021	AL2	2021-03-21 11:59:23	17.8	767.5	79.3	7.54	133.8	115.2	7.31	-34.8	136.9
TEST	SOUTH2021	AL2	2021-03-21 11:59:38	17.7	767.5	78.3	7.46	133.8	115.3	7.28	-33.2	133.5
TEST	SOUTH2021	AL2	2021-03-21 11:59:53	17.7	767.6	77.9	7.42	133.9	115.2	7.27	-32.2	131.9
TEST	SOUTH2021	AL2	2021-03-21 12:00:08	17.6	767.6	76.5	7.29	133.5	114.7	7.23	-30.2	131.1
TEST	SOUTH2021	AL2	2021-03-21 12:00:23	17.6	767.5	76.1	7.27	133.2	114.2	7.19	-27.9	130.3
TEST	SOUTH2021	AL2	2021-03-21 12:00:38	17.5	767.6	74.6	7.13	132.9	113.9	7.12	-24.1	128.8
TEST	SOUTH2021	AL2	2021-03-21 12:00:53	17.5	767.6	76.6	7.32	132.7	113.7	7.16	-26.3	127.9
TEST	SOUTH2021	AL2	2021-03-21 12:01:08	17.5	767.5	74.4	7.12	132.8	113.7	7.15	-25.8	126
TEST	SOUTH2021	AL2	2021-03-21 12:01:23	17.5	767.5	73.8	7.06	132.8	113.7	7.15	-25.8	125.4
TEST	SOUTH2021	AL2	2021-03-21 12:01:38	17.5	767.5	73.7	7.05	132.7	113.7	7.13	-24.8	124.4
TEST	SOUTH2021	AL2	2021-03-21 12:01:53	17.5	767.6	75.8	7.26	132.6	113.6	7.13	-24.6	124.8
TEST	SOUTH2021	AL2	2021-03-21 12:02:08	17.5	767.6	73.8	7.06	132.7	113.6	7.13	-25.1	123
TEST	SOUTH2021	AL2	2021-03-21 12:02:23	17.5	767.5	73.5	7.03	132.6	113.6	7.09	-22.9	124.2
TEST	SOUTH2021	AL2	2021-03-21 12:02:38	17.5	767.6	75	7.18	132.6	113.5	7.1	-23.1	123.3
TEST	SOUTH2021	AL2	2021-03-21 12:02:53	17.5	767.5	74.1	7.09	132.6	113.6	7.09	-22.8	122.8
TEST	SOUTH2021	AL2	2021-03-21 12:03:08	17.5	767.5	76.9	7.36	132.6	113.5	7.07	-21.8	122.9
TEST	SOUTH2021	AL2	2021-03-21 12:03:23	17.5	767.5	76.3	7.3	132.5	113.5	7.06	-21.3	122.5
TEST	SOUTH2021	AL2	2021-03-21 12:03:38	17.5	767.5	75.2	7.19	132.6	113.5	7.07	-21.5	121.5
TEST	SOUTH2021	AL2	2021-03-21 12:03:53	17.5	767.5	75.4	7.21	132.5	113.5	7.07	-21.7	121.3
TEST	SOUTH2021	AL2	2021-03-21 12:04:08	17.5	767.5	74.1	7.08	132.6	113.6	7.06	-21.1	120.7
TEST	SOUTH2021	AL2	2021-03-21 12:04:23	17.5	767.5	74.2	7.1	132.6	113.6	7.05	-20.8	120.3
TEST	SOUTH2021	AL2	2021-03-21 12:04:38	17.5	767.5	75.7	7.24	132.7	113.6	7.05	-20.6	119.9
TEST	SOUTH2021	AL2	2021-03-21 12:04:53	17.5	767.5	74.7	7.14	132.6	113.5	7.03	-19.2	120.7
TEST	SOUTH2021	AL2	2021-03-21 12:05:08	17.5	767.5	75.5	7.22	132.6	113.6	7.02	-19	120.2
TEST	SOUTH2021	AL2	2021-03-21 12:05:23	17.5	767.6	74.2	7.1	132.7	113.6	7.03	-19.6	119.6
TEST	SOUTH2021	AL2	2021-03-21 12:05:38	17.5	767.5	73	6.98	132.7	113.6	7.04	-19.7	118.9
TEST	SOUTH2021	AL2	2021-03-21 12:05:53	17.5	767.5	74.2	7.1	132.7	113.7	7.03	-19.5	119.6
TEST	SOUTH2021	AL2	2021-03-21 12:06:08	17.5	767.5	74	7.08	132.8	113.8	7	-17.6	119.9
TEST	SOUTH2021	AL2	2021-03-21 12:06:23	17.5	767.5	75.6	7.23	132.9	113.8	6.99	-17.1	119.3
TEST	SOUTH2021	AL2	2021-03-21 12:06:38	17.5	767.5	76.4	7.3	132.9	113.8	6.99	-17.1	119.8
TEST	SOUTH2021	AL2	2021-03-21 12:06:53	17.5	767.5	76.5	7.31	132.7	113.7	6.99	-17.2	119.6
TEST	SOUTH2021	AL2	2021-03-21 12:07:08	17.5	767.5	76.9	7.35	132.6	113.6	6.98	-16.8	119.3
TEST	SOUTH2021	AL2	2021-03-21 12:07:23	17.5	767.5	75.1	7.19	132.6	113.5	6.98	-16.5	118.7
TEST	SOUTH2021	AL2	2021-03-21 12:07:38	17.5	767.5	75.7	7.25	132.4	113.3	6.98	-16.6	118.5
TEST	SOUTH2021	AL2	2021-03-21 12:07:53	17.5	767.5	75.4	7.21	132.6	113.5	6.97	-16.3	118.5
TEST	SOUTH2021	AL2	2021-03-21 12:08:08	17.5	767.5	74	7.08	132.6	113.5	6.98	-16.7	117.8
TEST	SOUTH2021	AL2	2021-03-21 12:08:23	17.5	767.5	73.1	6.99	132.6	113.5	6.98	-17	117.1
TEST	SOUTH2021	AL2	2021-03-21 12:08:38	17.5	767.5	76.5	7.32	132.6	113.6	6.97	-16.5	117.4
TEST	SOUTH2021	AL2	2021-03-21 12:08:53	17.5	767.5	75.1	7.18	132.7	113.7	6.97	-16.4	117.2
TEST	SOUTH2021	AL2	2021-03-21 12:09:08	17.5	767.5	74.3	7.11	132.6	113.6	6.97	-16.4	116.8
TEST	SOUTH2021	AL2	2021-03-21 12:09:23	17.5	767.5	74.8	7.16	132.6	113.6	6.96	-15.4	117.6
TEST	SOUTH2021	AL2	2021-03-21 12:09:38	17.5	767.5	77.3	7.4	132.6	113.6	6.93	-13.9	119
TEST	SOUTH2021	AL2	2021-03-21 12:09:53	17.5	767.5	77.3	7.4	132.7	113.6	6.94	-14.8	117.7
TEST	SOUTH2021	AL2	2021-03-21 12:10:08	17.5	767.5	75.5	7.23	132.7	113.6	6.94	-14.8	117.4
TEST	SOUTH2021	AL2	2021-03-21 12:10:23	17.5	767.5	75.6	7.23	132.6	113.6	6.91	-12.8	116.8
TEST	SOUTH2021	AL2	2021-03-21 12:10:38	17.5	767.5	74.7	7.14	132.5	113.5	6.95	-15.1	116.8
TEST	SOUTH2021	AL2	2021-03-21 12:10:53	17.5	767.5	74.8	7.16	132.6	113.5	6.95	-15.3	116.3
TEST	SOUTH2021	AL2	2021-03-21 12:11:08	17.5	767.5	73.2	7	132.5	113.5	6.95	-15.3	116.2
TEST	SOUTH2021	AL2	2021-03-21 12:11:23	17.5	767.5	74.2	7.1	132.5	113.4	6.94	-14.8	116
TEST	SOUTH2021	AL2	2021-03-21 12:11:38	17.5	767.5	75.6	7.23	132.5	113.4	6.94	-14.7	116.3
TEST	SOUTH2021	AL2	2021-03-21 12:11:53	17.5	767.5	76.1	7.28	132.4	113.3	6.93	-14.3	116.6
TEST	SOUTH2021	AL2	2021-03-21 12:12:08	17.5	767.5	75.7	7.24	132.4	113.4	6.91	-13.1	117.4
TEST	SOUTH2021	AL2	2021-03-21 12:12:23	17.5	767.5	74.2	7.1	132.4	113.4	6.94	-14.4	116.1
TEST	SOUTH2021	AL2	2021-03-21 12:12:38	17.5	767.5	75.4	7.22	132.4	113.4	6.93	-14.1	116.5
TEST	SOUTH2021	AL2	2021-03-21 12:12:53	17.5	767.5	74.5	7.12	132.3	113.3	6.93	-13.9	116.1
TEST	SOUTH2021	AL2	2021-03-21 12:13:08	17.5	767.5	73.7	7.05	132.5	113.5	6.94	-14.4	115.4
TEST	SOUTH2021	AL2	2021-03-21 12:13:23	17.5	767.5	74.8	7.15	132.4	113.5	6.93	-14.2	115.4
TEST	SOUTH2021	AL2	2021-03-21 12:13:38	17.5	767.5	73.4	7.01	132.4	113.6	6.93	-14.1	115.6
TEST	SOUTH2021	AL2	2021-03-21 12:13:53	17.5	767.5	74.9	7.16	132.4	113.5	6.92	-13.5	115.8
TEST	SOUTH2021	AL2	2021-03-21 12:14:08	17.5	767.5	74	7.07	132.4	113.5	6.91	-12.8	115.8
TEST	SOUTH2021	AL2	2021-03-21 12:14:23	17.5	767.5	75.9	7.26	132.4	113.4	6.88	-11.3	116.2
TEST	SOUTH2021	AL2	2021-03-21 12:14:38	17.5	767.5	74.1	7.09	132.4	113.4	6.91	-13.1	115.4
TEST	SOUTH2021	AL2	2021-03-21 12:14:53	17.5	767.5	73.8	7.06	132.4	113.4	6.93	-14.1	115.8
TEST	SOUTH2021	AL2	2021-03-21 12:15:08	17.5	767.5	75.6	7.23	132.4	113.4	6.88	-11.2	116.7
TEST	SOUTH2021	AL3	2021-03-21 15:22:14	17.8	765.8	50.8	4.83	114	98.2	6.93	-13.8	114.6
TEST	SOUTH2021	AL3	2021-03-21 15:22:30	17.6	765.9	40.4	3.86	114	97.8	6.5	8.9	110.3
TEST	SOUTH2021	AL3	2021-03-21 15:22:45	17.2	765.8	40.4	3.88	114.5	97.5	6.31	19.1	107.1
TEST	SOUTH2021	AL3	2021-03-21 15:23:00	17.1	765.9	42.9	4.13	114.2	97	6.09	31	109.1
TEST	SOUTH2021	AL3	2021-03-21 15:23:15	17.3	765.9	41.7	4.01	115.1	98.2	5.93	40	109.1
TEST	SOUTH2021	AL3	2021-03-21 15:23:30	17.3	766	36.3	3.49	115	98	5.74	50.1	93.1
TEST	SOUTH2021	AL3	2021-03-21 15:23:45	17.3	766	34.5	3.31	114.8	98	5.64	55.4	81.1
TEST	SOUTH2021	AL3	2021-03-21 15:24:00	17.2	765.9	33.4	3.22	115.2	98.1	5.58	59	67.7
TEST	SOUTH2021	AL3	2021-03-21 15:24:15	17.2	765.9	32.7	3.15	115.4	98.2	5.52	62.1	56.9
TEST	SOUTH2021	AL3	2021-03-21 15:24:30	17.2	766	33.4	3.22	114.9	97.8	5.44	66.5	38.3
TEST	SOUTH2021	AL3	2021-03-21 15:24:45	17.2	766	34.6	3.33	114.9	97.7	5.37	70.2	34.9
TEST	SOUTH2021	AL3	2021-03-21 15:25:00	17.2	766	37.5	3.61	115.3	98	5.3	73.9	32.7
TEST	SOUTH2021	AL3	2021-03-21 15:25:15	17.1	765.9	38.4	3.7	114.4	97.2	5.21	78.7	20.6
TEST	SOUTH2021	AL3	2021-03-21 15:25:30	17.1	765.9	37.8	3.65	115.1	97.8	5.18	80.5	25.3
TEST	SOUTH2021	AL3	2021-03-21 15:25:45	17.2	765.9	36.6	3.53	115.2	98	5.16	81.5	24.4
TEST	SOUTH2021	AL3	2021-03-21 15:26:00	17.2	766	34.6	3.33	115.3	98.1	5.15	81.8	27.4
TEST	SOUTH2021	AL3	2021-03-21 15:26:15	17.2	765.9	33.9	3.26	115.3	98.1	5.14	82.4	23.3
TEST	SOUTH2021	AL3	2021-03-21 15:26:30	17.2	765.9	35.4	3.41	115.1	98	5.09	85.1	7.7
TEST	SOUTH2021	AL3	2021-03-21 15:26:45	17.2	765.9	33.9	3.26	115.3	98	5.05	87.3	-2
TEST	SOUTH2021	AL3	2021-03-21 15:27:00	17.1	765.8	35.4	3.41	115.2	97.9	5.01	89.5	-4.4
TEST	SOUTH2021	AL3	2021-03-21 15:27:15	17.1	765.7	37.1	3.58	115.1	97.7	5.01	89.6	0.1
TEST	SOUTH2021	AL3	2021-03-21 15:27:30	17.1	765.8	37.8	3.65	114.8	97.5	4.95	92.8	7.3
TEST	SOUTH2021	AL3	2021-03-21 15:27:45	17.1	765.8	43.2	4.17	114.4	97.1	4.92	94	7.9
TEST	SOUTH2021	AL3	2021-03-21 15:28:00	17.1	765.9	39.3	3.79	114.8	97.4	4.94	93.5	7.3
TEST	SOUTH2021	AL3	2021-03-21 15:28:15	17.2	765.9	36.5	3.51	115.1	98	4.92	94.3	0.2
TEST	SOUTH2021	AL3	2021-03-21 15:28:30	17.2	765.8	34.2	3.29	115.3	98	4.92	94.3	-7.4
TEST	SOUTH2021	AL3	2021-03-21 15:28:45	17.2	765.8	33.1	3.19	115.4	98.2	4.93	93.8	-14.1
TEST	SOUTH2021	AL3	2021-03-21 15:29:00	17.2	765.9	32.1	3.09	115.2	98.1	4.94	93.4	-17.9
TEST	SOUTH2021	AL3	2021-03-21 15:29:15	17.1	765.9	33.7	3.24	114.9	97.6	4.94	93.4	-20.2
TEST	SOUTH2021	AL3	2021-03-21 15:29:30	17.1	765.9	35.9	3.46	115.2	97.8	4.94	93.5	-15.7
TEST	SOUTH2021	AL3	2021-03-21 15:29:45	17.1	765.9	35.7	3.44	115.4	98.1	4.91	95.1	-17.7
TEST	SOUTH2021	AL3	2021-03-21 15:30:00	17.2	765.9	32.3	3.11	115.7	98.4	4.92	94.5	-23.6
TEST	SOUTH2021	AL3	2021-03-21 15:30:15	17.1	765.8	35.2	3.39	115.2	97.9	4.91	94.8	-23.3
TEST	SOUTH2021	AL3	2021-03-21 15:30:30	17.2	765.9	34.1	3.28	115.3	98.1	4.91	95	-24.8
TEST	SOUTH2021	AL3	2021-03-21 15:30:45	17.1	765.8	32.9	3.17	115.5	98.2	4.92	94.4	-26.1
TEST	SOUTH2021	AL3	2021-03-21 15:31:00	17.2	765.8	33.9	3.27	115.6	98.3	4.9	95.4	-25.8
TEST	SOUTH2021	AL3	2021-03-21 15:31:15	17.2	765.9	33.8	3.25	115.3	98.2	4.89	96	-27.9
TEST	SOUTH2021	AL3	2021-03-21 15:31:30	17.3	765.8	33.4	3.21	115.1	98.1	4.9	95.4	-27
TEST	SOUTH2021	AL3	2021-03-21 15:31:45	17.2	765.8	33.7	3.24	115.2	98.2	4.92	94.3	-28.1
TEST	SOUTH2021	AL3	2021-03-21 15:32:00	17.2	765.8	32	3.08	115.4	98.1	4.96	92.4	-28.9
TEST	SOUTH2021	AL3	2021-03-21 15:32:15	17.1	765.8	31.3	3.02	115.3	98	4.95	92.7	-25.8
TEST	SOUTH2021	AL3	2021-03-21 15:32:30	17.2	765.8	35.4	3.41	115.3	98	4.94	93.2	-21.8
TEST	SOUTH2021	AL3	2021-03-21 15:32:45	17.1	765.8	35.2	3.4	115.4	98	4.92	94.2	-22.6
TEST	SOUTH2021	AL3	2021-03-21 15:33:00	17.2	765.7	33.1	3.19	115.1	98	4.91	94.9	-26.8
TEST	SOUTH2021	AL3	2021-03-21 15:33:15	17.2	765.8	34.3	3.3	115.4	98.2	4.9	95.7	-27.4
TEST	SOUTH2021	AL3	2021-03-21 15:33:30	17.1	765.8	34.9	3.36	115.5	98.1	4.92	94.4	-26.6
TEST	SOUTH2021	AL3	2021-03-21 15:33:45	17.2	765.8	35.1	3.38	115.3	98.1	4.9	95.7	-25
TEST	SOUTH2021	AL3	2021-03-21 15:34:00	17.1	765.8	34.1	3.28	115.5	98.2	4.91	94.9	-27.6
TEST	SOUTH2021	AL3	2021-03-21 15:34:15	17.2	765.8	32.7	3.15	115.6	98.3	4.93	93.7	-29.8
TEST	SOUTH2021	AL3	2021-03-21 15:34:30	17.3	765.7	33	3.17	115	98.1	4.87	97	-29.5
TEST	SOUTH2021	AL3	2021-03-21 15:34:45	17.2	765.7	33.3	3.21	115.3	98.2	4.87	96.8	-32.7
TEST	SOUTH2021	AL3	2021-03-21 15:35:00	17.1	765.7	34.2	3.3	114.6	97.3	4.95	92.5	-31.7
TEST	SOUTH2021	AL3	2021-03-21 15:35:15	17	765.7	34.4	3.32	114.1	96.7	4.92	94.4	-22.3
TEST	SOUTH2021	AL3	2021-03-21 15:35:30	17.1	765.8	33.9	3.27	114.3	97.1	4.91	95.1	-16
TEST	SOUTH2021	AL3	2021-03-21 15:35:45	17.2	765.7	32.8	3.16	114.5	97.4	4.88	96.2	-13.9
TEST	SOUTH2021	AL3	2021-03-21 15:36:00	17.4	765.7	34.3	3.28	114.2	97.7	4.84	98.7	-11.6
TEST	SOUTH2021	AL3	2021-03-21 15:36:15	17.4	765.7	33.9	3.25	114.5	97.8	4.87	96.8	-13.8
TEST	SOUTH2021	AL3	2021-03-21 15:36:30	17.4	765.7	33.5	3.21	114.2	97.7	4.89	96.2	-15.7
TEST	SOUTH2021	AL3	2021-03-21 15:36:45	17.5	765.7	33.7	3.23	114.2	97.7	4.88	96.6	-16.8
TEST	SOUTH2021	AL3	2021-03-21 15:37:00	17.4	765.6	33.7	3.23	114.5	97.8	4.89	96	-17.9
TEST	SOUTH2021	AL3	2021-03-21 15:37:15	17.4	765.7	32.2	3.08	114.4	97.8	4.9	95.4	-17.7
TEST	SOUTH2021	AL3	2021-03-21 15:37:30	17.4	765.6	34.1	3.27	114.5	97.8	4.91	94.8	-20.3
TEST	SOUTH2021	AL3	2021-03-21 15:37:45	17.6	765.6	35	3.35	18.8	16.2	4.79	101.4	-19.5
TEST	SOUTH2021	M2	2021-03-22 10:09:20	17.3	765.1	82.7	7.94	38.9	33.1	7.47	-43.4	168.6
TEST	SOUTH2021	M2	2021-03-22 10:09:36	17.3	765.1	79.3	7.62	39	33.2	7.3	-34	167.7
TEST	SOUTH2021	M2	2021-03-22 10:09:51	17.3	765.1	80.7	7.75	38.9	33.1	6.98	-16.6	178.2
TEST	SOUTH2021	M2	2021-03-22 10:10:06	17.3	765.1	77	7.4	38.9	33.2	6.97	-16.4	169.9
TEST	SOUTH2021	M2	2021-03-22 10:10:21	17.3	765.1	72.9	7.01	39	33.2	6.98	-16.7	164.7
TEST	SOUTH2021	M2	2021-03-22 10:10:36	17.3	765.1	71.8	6.9	39.1	33.3	6.92	-13.7	164.5
TEST	SOUTH2021	M2	2021-03-22 10:10:51	17.3	765.1	74	7.11	39.1	33.3	6.8	-7.1	166.6
TEST	SOUTH2021	M2	2021-03-22 10:11:06	17.3	765.1	73	7.01	39.1	33.4	6.75	-4.4	165.7
TEST	SOUTH2021	M2	2021-03-22 10:11:21	17.3	765.1	77.2	7.42	39	33.3	6.65	1.2	168.2
TEST	SOUTH2021	M2	2021-03-22 10:11:36	17.3	765.1	79.1	7.61	38.9	33.2	6.5	9.4	173.4
TEST	SOUTH2021	M2	2021-03-22 10:11:51	17.3	765.1	76.3	7.33	39	33.2	6.48	10	169
TEST	SOUTH2021	M2	2021-03-22 10:12:06	17.3	765.1	73.5	7.06	38.9	33.2	6.52	8.2	165.3
TEST	SOUTH2021	M2	2021-03-22 10:12:21	17.3	765.1	76.6	7.36	39	33.2	6.31	19.3	172.7
TEST	SOUTH2021	M2	2021-03-22 10:12:36	17.3	765.1	78.1	7.51	38.9	33.2	6.28	21.1	170.2
TEST	SOUTH2021	M2	2021-03-22 10:12:51	17.3	765.1	74.8	7.18	39	33.3	6.32	18.8	166
TEST	SOUTH2021	M2	2021-03-22 10:13:06	17.3	765.1	72.3	6.95	39	33.3	6.34	17.9	162.4
TEST	SOUTH2021	M2	2021-03-22 10:13:21	17.3	765.1	75.8	7.28	39.1	33.4	6.12	29.5	172.1
TEST	SOUTH2021	M2	2021-03-22 10:13:36	17.3	765.1	79.8	7.66	39.1	33.3	6.05	33.6	173.8
TEST	SOUTH2021	M2	2021-03-22 10:13:51	17.3	765.1	78.3	7.52	39.1	33.4	6.07	32.5	170.4
TEST	SOUTH2021	M2	2021-03-22 10:14:06	17.3	765.1	77.1	7.41	39.2	33.5	6.08	31.7	167.2
TEST	SOUTH2021	M2	2021-03-22 10:14:21	17.3	765.1	75.5	7.25	39.3	33.5	6.09	31.1	165.1
TEST	SOUTH2021	M2	2021-03-22 10:14:36	17.3	765.1	79	7.58	39.3	33.5	5.95	38.7	170.4
TEST	SOUTH2021	M2	2021-03-22 10:14:51	17.3	765.1	75.9	7.29	39.3	33.5	6	35.9	165.4
TEST	SOUTH2021	M2	2021-03-22 10:15:06	17.3	765.1	75.2	7.22	39.3	33.5	5.98	37.2	165.3
TEST	SOUTH2021	M2	2021-03-22 10:15:21	17.3	765.1	75.2	7.23	39.3	33.5	5.96	38.3	164.5
TEST	SOUTH2021	M2	2021-03-22 10:15:36	17.3	765.1	76.5	7.35	39.3	33.5	5.92	40.6	165.5
TEST	SOUTH2021	M2	2021-03-22 10:15:51	17.3	765.1	76.2	7.31	39.3	33.5	5.9	41.7	165.1
TEST	SOUTH2021	M2	2021-03-22 10:16:06	17.3	765	75.7	7.27	39.3	33.5	5.88	42.3	165.7
TEST	SOUTH2021	M2	2021-03-22 10:16:21	17.3	765.1	77.2	7.41	39.3	33.6	5.85	44.1	166.2
TEST	SOUTH2021	M2	2021-03-22 10:16:36	17.3	765.1	76.8	7.38	39.1	33.3	5.88	42.6	163.2
TEST	SOUTH2021	M2	2021-03-22 10:16:51	17.3	765.1	75	7.2	39.1	33.3	5.81	46.6	166.3
TEST	SOUTH2021	M2	2021-03-22 10:17:06	17.3	765.1	77	7.4	39	33.2	5.76	49.3	168.2
TEST	SOUTH2021	M2	2021-03-22 10:17:21	17.3	765.1	76.4	7.34	39	33.2	5.75	49.6	167.4
TEST	SOUTH2021	M2	2021-03-22 10:17:36	17.2	765	76.4	7.35	38.8	33.1	5.76	49.2	166.1
TEST	SOUTH2021	M2	2021-03-22 10:17:51	17.2	765	75.4	7.26	38.9	33.1	5.73	50.7	167.3
TEST	SOUTH2021	M2	2021-03-22 10:18:06	17.2	765.1	74.9	7.2	38.9	33.1	5.74	50.3	166.8
TEST	SOUTH2021	M2	2021-03-22 10:18:21	17.2	765.1	76.1	7.32	38.8	33	5.7	52.4	167.9
TEST	SOUTH2021	M2	2021-03-22 10:18:36	17.2	765.1	76.3	7.34	38.7	33	5.68	53.6	168.1
TEST	SOUTH2021	M2	2021-03-22 10:18:51	17.2	765	75.4	7.25	38.6	32.8	5.71	51.9	165.9
TEST	SOUTH2021	M2	2021-03-22 10:19:06	17.2	765.1	78.3	7.53	38.5	32.8	5.59	58	171.5
TEST	SOUTH2021	M2	2021-03-22 10:19:21	17.2	765.1	78.7	7.57	38.4	32.7	5.57	59.5	173.2
TEST	SOUTH2021	M2	2021-03-22 10:19:36	17.2	765.1	74.9	7.21	38.4	32.7	5.61	57.2	170.5
TEST	SOUTH2021	M2	2021-03-22 10:19:51	17.2	765	72.3	6.96	38.4	32.7	5.6	57.8	170.2
TEST	SOUTH2021	M2	2021-03-22 10:20:06	17.2	765	75.4	7.26	38.5	32.7	5.54	60.7	173.6
TEST	SOUTH2021	M2	2021-03-22 10:20:21	17.2	765	77.5	7.45	38.4	32.7	5.49	63.5	175.3
TEST	SOUTH2021	M2	2021-03-22 10:20:36	17.2	765	77.4	7.45	38.4	32.7	5.51	62.7	174.6
TEST	SOUTH2021	M2	2021-03-22 10:20:51	17.2	765	78.8	7.58	38.3	32.6	5.53	61.7	173.5
TEST	SOUTH2021	M2	2021-03-22 10:21:06	17.2	765	76.1	7.32	38.4	32.7	5.47	64.6	175.6
TEST	SOUTH2021	M2	2021-03-22 10:21:21	17.2	765.1	77	7.4	38.4	32.7	5.5	63	173.9
TEST	SOUTH2021	M2	2021-03-22 10:21:36	17.2	765	74.7	7.18	38.4	32.7	5.55	60.4	171.3
TEST	SOUTH2021	M2	2021-03-22 10:21:51	17.3	765	76.6	7.36	38.4	32.7	5.52	62.2	172.6
TEST	SOUTH2021	M2	2021-03-22 10:22:06	17.3	765	74.3	7.14	38.4	32.7	5.53	61.2	171.2
TEST	SOUTH2021	M2	2021-03-22 10:22:21	17.3	765	72.9	7.01	38.5	32.8	5.57	59.1	169.5
TEST	SOUTH2021	M2	2021-03-22 10:22:36	17.2	765	75.4	7.25	38.4	32.7	5.53	61.4	171.3
TEST	SOUTH2021	M2	2021-03-22 10:22:51	17.2	765	73.4	7.06	38.5	32.8	5.55	60.4	170
TEST	SOUTH2021	M2	2021-03-22 10:23:06	17.2	765	70.9	6.81	38.5	32.8	5.59	58.4	168.1
TEST	SOUTH2021	M2	2021-03-22 10:23:21	17.2	765	69.3	6.66	38.5	32.8	5.61	57.2	166.3
TEST	SOUTH2021	M2	2021-03-22 10:23:36	17.2	765.1	68	6.54	38.5	32.8	5.45	65.9	175.5
TEST	SOUTH2021	M2	2021-03-22 10:23:51	17.2	765.1	73.7	7.09	38.4	32.7	5.47	64.9	174.3
TEST	SOUTH2021	M2	2021-03-22 10:24:06	17.2	765.1	72.7	6.99	38.4	32.7	5.51	62.7	172
TEST	SOUTH2021	M2	2021-03-22 10:24:21	17.3	765.1	72	6.92	38.4	32.7	5.51	62.4	171.4
TEST	SOUTH2021	M2	2021-03-22 10:24:36	17.3	765	72.3	6.95	38.4	32.7	5.49	63.9	173.1
TEST	SOUTH2021	M2	2021-03-22 10:24:51	17.3	765	72.4	6.96	38.5	32.8	5.5	63.2	172.3
TEST	SOUTH2021	M1	2021-03-22 12:19:51	15.2	763.2	49.2	4.94	33.3	27.1	6.33	18.2	166
TEST	SOUTH2021	M1	2021-03-22 12:20:07	14.6	763.3	26.4	2.69	36.9	29.6	6.29	20	159
TEST	SOUTH2021	M1	2021-03-22 12:20:22	14.6	763.3	24.2	2.46	37	29.7	6.23	23.2	158.7
TEST	SOUTH2021	M1	2021-03-22 12:20:37	14.8	763.3	24.7	2.5	36.6	29.4	6.1	30.5	163
TEST	SOUTH2021	M1	2021-03-22 12:20:52	14.8	763.3	25.1	2.54	36.6	29.5	6.05	33.1	162.5
TEST	SOUTH2021	M1	2021-03-22 12:21:07	14.8	763.3	24.8	2.51	36.6	29.5	6	35.4	162
TEST	SOUTH2021	M1	2021-03-22 12:21:22	14.8	763.3	24.6	2.5	36.7	29.5	5.97	37.5	161.8
TEST	SOUTH2021	M1	2021-03-22 12:21:37	14.7	763.3	24.5	2.49	36.8	29.6	5.88	41.9	162.7
TEST	SOUTH2021	M1	2021-03-22 12:21:52	15.4	763.3	40.4	4.04	35.6	29.1	5.52	61.7	180.3
TEST	SOUTH2021	M1	2021-03-22 12:22:07	15.1	763.2	42.9	4.32	35.5	28.8	5.51	62	179
TEST	SOUTH2021	M1	2021-03-22 12:22:22	15	763.2	40.2	4.05	36.4	29.5	5.33	71.6	188.8
TEST	SOUTH2021	M1	2021-03-22 12:22:37	14.7	763.2	33	3.35	37.2	29.9	5.39	68.3	183.9
TEST	SOUTH2021	M1	2021-03-22 12:22:52	14.6	763.2	29.9	3.04	37.3	29.9	5.38	68.6	183.4
TEST	SOUTH2021	M1	2021-03-22 12:23:07	14.7	763.2	29.6	3.01	37	29.7	5.36	69.8	183
TEST	SOUTH2021	M1	2021-03-22 12:23:22	14.7	763.2	31.8	3.22	36.1	29	5.23	76.8	188.7
TEST	SOUTH2021	M1	2021-03-22 12:23:37	14.9	763.2	35.1	3.55	35.8	28.9	5.13	82.4	192.6
TEST	SOUTH2021	M1	2021-03-22 12:23:52	14.8	763.2	33.4	3.38	36	29	5.16	80.7	190.4
TEST	SOUTH2021	M1	2021-03-22 12:24:07	14.8	763.2	31.5	3.19	36	29	5.17	79.9	188.9
TEST	SOUTH2021	M1	2021-03-22 12:24:22	14.7	763.2	31.5	3.2	35.9	28.8	5.08	84.8	193.5
TEST	SOUTH2021	M1	2021-03-22 12:24:37	14.7	763.1	30.3	3.08	36.1	29	5.06	85.9	194.8
TEST	SOUTH2021	M1	2021-03-22 12:24:52	14.7	763.1	30.7	3.11	36.3	29.2	5.07	85.2	193.7
TEST	SOUTH2021	M1	2021-03-22 12:25:07	14.7	763	29.1	2.95	36.3	29.2	5.09	84.1	191.9
TEST	SOUTH2021	M1	2021-03-22 12:25:22	14.7	763.1	28.6	2.9	17.7	14.2	4.83	98.2	195.2
TEST	SOUTH2021	M1	2021-03-22 12:25:37	14.4	763.1	27.2	2.78	37.5	29.9	4.99	89.8	198.3
TEST	SOUTH2021	M1	2021-03-22 12:25:52	14.4	763.1	23	2.35	37.5	29.9	5.04	87	194.7
TEST	SOUTH2021	M1	2021-03-22 12:26:07	14.3	763	22.8	2.34	37.5	29.9	5.02	87.8	194.9
TEST	SOUTH2021	M1	2021-03-22 12:26:22	14.3	763.1	21.4	2.18	37.6	29.9	5.02	87.6	194.1
TEST	SOUTH2021	M1	2021-03-22 12:26:37	14.4	763.1	20.2	2.07	37.6	29.9	5.05	86.2	192
TEST	SOUTH2021	M1	2021-03-22 12:26:52	14.4	763	19.4	1.98	37.6	29.9	5.08	85	190.1
TEST	SOUTH2021	M1	2021-03-22 12:27:07	14.3	763	20.1	2.05	37.6	29.9	5	88.8	193.1
TEST	SOUTH2021	M1	2021-03-22 12:27:22	14.3	763.2	19.1	1.96	37.7	29.9	4.99	89.5	191.2
TEST	SOUTH2021	M1	2021-03-22 12:27:37	14.3	763.1	18.2	1.86	37.7	30	5.01	88.3	190.3
TEST	SOUTH2021	M1	2021-03-22 12:27:52	14.3	763.1	17.2	1.77	37.6	29.9	5.04	86.9	188.3
TEST	SOUTH2021	M1	2021-03-22 12:28:07	14.3	763.1	16.7	1.72	37.7	30	5.04	86.7	186.9
TEST	SOUTH2021	M1	2021-03-22 12:28:22	14.3	763	16.5	1.69	37.8	30	5.04	86.8	186.4
TEST	SOUTH2021	M1	2021-03-22 12:28:37	14.3	763.1	15.8	1.62	37.7	30	5.04	87	185.5
TEST	SOUTH2021	M1	2021-03-22 12:28:52	14.3	763.1	15.4	1.58	37.7	30	4.84	97.6	191.4
TEST	SOUTH2021	M1	2021-03-22 12:29:07	14.5	763.1	28.5	2.91	37.2	29.7	4.84	97.6	196.4
TEST	SOUTH2021	M1	2021-03-22 12:29:22	14.4	763.1	22.2	2.27	37.4	29.8	4.91	93.5	192.5
TEST	SOUTH2021	M1	2021-03-22 12:29:37	14.3	763.1	20.9	2.13	37.4	29.8	4.97	90.6	189.6
TEST	SOUTH2021	M1	2021-03-22 12:29:52	14.3	763	20	2.04	37.4	29.8	5.01	88.7	187.5
TEST	SOUTH2021	M1	2021-03-22 12:30:07	14.4	763	19.5	1.99	37.5	29.9	5.01	88.4	186.9
TEST	SOUTH2021	M1	2021-03-22 12:30:22	14.3	763.1	19.3	1.97	37.5	29.9	4.99	89.5	188.7
TEST	SOUTH2021	M1	2021-03-22 12:30:37	14.3	763.1	16.7	1.71	37.6	29.9	4.97	90.7	188.7
TEST	SOUTH2021	M1	2021-03-22 12:30:52	14.3	763	15.8	1.62	37.5	29.9	5	89.2	186.6
TEST	SOUTH2021	M1	2021-03-22 12:31:07	14.3	763.2	17.7	1.81	37.6	29.9	4.84	97.6	195.1
TEST	SOUTH2021	M1	2021-03-22 12:31:22	14.4	763.3	18.7	1.91	37.5	29.9	4.82	98.5	196.2
TEST	SOUTH2021	M1	2021-03-22 12:31:37	14.8	763.1	26.3	2.66	27	21.8	4.72	104.3	199.4
TEST	SOUTH2021	M1	2021-03-22 12:31:52	14.7	763	27.9	2.83	36.5	29.4	4.85	96.9	195
TEST	SOUTH2021	M1	2021-03-22 12:32:07	14.5	763	26.2	2.67	36.8	29.4	4.91	93.8	191.4
TEST	SOUTH2021	M1	2021-03-22 12:32:22	14.5	763	24.8	2.52	36.9	29.5	4.95	92	189.6
TEST	SOUTH2021	M1	2021-03-22 12:32:37	14.5	763	23.7	2.42	36.8	29.4	4.97	90.7	188.4
TEST	SOUTH2021	M1	2021-03-22 12:32:52	14.5	763.1	23	2.35	36.9	29.5	4.99	89.5	187.4
TEST	SOUTH2021	M1	2021-03-22 12:33:07	14.4	763	23.9	2.44	37	29.5	4.97	90.8	188.9
TEST	SOUTH2021	M1	2021-03-22 12:33:22	14.4	763.1	23.9	2.44	36.9	29.5	4.96	91	189.1
TEST	SOUTH2021	M1	2021-03-22 12:33:37	14.4	763.1	22.8	2.33	37	29.5	4.98	90.2	188.7
TEST	SOUTH2021	M1	2021-03-22 12:33:52	14.4	763	22.1	2.25	36.9	29.4	5	89	187.8
TEST	SOUTH2021	M1	2021-03-22 12:34:07	14.4	763	21.9	2.23	36.4	29.1	4.94	92.3	191.8
TEST	SOUTH2021	M1	2021-03-22 12:34:22	14.4	763.1	23.5	2.4	36.5	29.1	4.93	92.6	192.4
TEST	SOUTH2021	M1	2021-03-22 12:34:37	14.5	763	26.1	2.66	36.1	28.9	4.92	93.4	193.8
TEST	SOUTH2021	M1	2021-03-22 12:34:52	14.6	763.1	31.4	3.19	36.4	29.2	4.84	97.9	198.4
TEST	SOUTH2021	M1	2021-03-22 12:35:07	14.7	763.1	32.1	3.26	35.6	28.6	4.88	95.5	197.6
TEST	SOUTH2021	M1	2021-03-22 12:35:22	14.7	763.1	33.8	3.43	34.8	28	4.88	95.3	197.7
TEST	SOUTH2021	M3	2021-03-22 15:30:04	19.1	761.1	95.1	8.41	13402	11894	6.93	-14.1	122.8
TEST	SOUTH2021	M3	2021-03-22 15:30:20	19	761.1	89.1	7.88	13451	11919	6.98	-16.8	118.2
TEST	SOUTH2021	M3	2021-03-22 15:30:35	19	761.2	85.2	7.54	13445	11913	7.02	-19.1	114.5
TEST	SOUTH2021	M3	2021-03-22 15:30:50	19	761.2	81.9	7.25	13408	11876	7.05	-20.7	111.7
TEST	SOUTH2021	M3	2021-03-22 15:31:05	19	761.2	82	7.26	13386	11857	7.08	-22.1	109.6
TEST	SOUTH2021	M3	2021-03-22 15:31:20	19	761.2	80.9	7.17	13362	11834	7.1	-23.5	107.6
TEST	SOUTH2021	M3	2021-03-22 15:31:35	19	761.2	80.1	7.1	13344	11821	7.13	-25	105.7
TEST	SOUTH2021	M3	2021-03-22 15:31:50	19	761.2	78.8	6.98	13338	11817	7.15	-25.7	104.1
TEST	SOUTH2021	M3	2021-03-22 15:32:05	19	761.2	76.8	6.8	13319	11804	7.16	-26.7	102.8
TEST	SOUTH2021	M3	2021-03-22 15:32:20	19	761.1	78.4	6.94	13325	11809	7.18	-27.6	101.5
TEST	SOUTH2021	M3	2021-03-22 15:32:35	19	761.1	80.5	7.13	13336	11820	7.19	-28.4	100.3
TEST	SOUTH2021	M3	2021-03-22 15:32:50	19	761	79.7	7.06	13343	11817	7.21	-29.1	99.1
TEST	SOUTH2021	M3	2021-03-22 15:33:05	19	761.1	77.7	6.88	13344	11821	7.22	-29.9	98.1
TEST	SOUTH2021	M3	2021-03-22 15:33:20	19	761.2	81.8	7.25	13187	11683	7.24	-31	96.8
TEST	SOUTH2021	M3	2021-03-22 15:33:35	19.1	761.2	85.3	7.56	13153	11659	7.25	-31.6	96.1
TEST	SOUTH2021	M3	2021-03-22 15:33:50	19.1	761.2	82.4	7.3	13151	11657	7.26	-32.2	95.3
TEST	SOUTH2021	M3	2021-03-22 15:34:05	19.1	761.1	82.4	7.3	13145	11655	7.27	-32.6	94.7
TEST	SOUTH2021	M3	2021-03-22 15:34:20	19.1	761.1	79.9	7.07	13144	11653	7.28	-33.1	94
TEST	SOUTH2021	M3	2021-03-22 15:34:35	19	761.1	78.5	6.96	13146	11648	7.29	-33.5	93.4
TEST	SOUTH2021	M3	2021-03-22 15:34:50	19	761.2	80.6	7.14	13145	11647	7.3	-33.9	92.8
TEST	SOUTH2021	M3	2021-03-22 15:35:05	19	761.1	79.4	7.04	13149	11643	7.3	-34.3	92.3
TEST	SOUTH2021	M3	2021-03-22 15:35:20	19	761.1	77	6.83	13146	11633	7.31	-34.5	91.8
TEST	SOUTH2021	M3	2021-03-22 15:35:34	19	761.1	78.6	6.97	13130	11617	7.31	-34.9	91.4
TEST	SOUTH2021	M3	2021-03-22 15:35:50	18.9	761.1	79.4	7.05	13122	11595	7.32	-35.3	90.9
TEST	SOUTH2021	M3	2021-03-22 15:36:05	18.9	761.1	78.8	7.01	13116	11578	7.33	-35.8	90.5
TEST	SOUTH2021	M3	2021-03-22 15:36:20	18.8	761.1	77.8	6.92	13127	11576	7.33	-35.7	90.2
TEST	SOUTH2021	M3	2021-03-22 15:36:35	18.7	761.1	80.1	7.14	13066	11502	7.33	-35.9	89.8
TEST	SOUTH2021	M3	2021-03-22 15:36:50	18.7	761	79.9	7.12	13034	11470	7.33	-35.9	89.6
TEST	SOUTH2021	M3	2021-03-22 15:37:05	18.7	761.1	77.6	6.93	13035	11463	7.33	-35.9	89.3
TEST	SOUTH2021	M3	2021-03-22 15:37:20	18.6	761.2	76	6.79	13040	11455	7.34	-36.1	89
TEST	SOUTH2021	M3	2021-03-22 15:37:35	18.7	761	74.7	6.67	13019	11451	7.34	-36	88.8
TEST	SOUTH2021	M3	2021-03-22 15:37:50	18.6	761.1	76.1	6.8	13028	11444	7.34	-36	88.6
TEST	SOUTH2021	M3	2021-03-22 15:38:05	18.6	761.1	76.3	6.82	13015	11429	7.34	-36	88.4
TEST	SOUTH2021	M3	2021-03-22 15:38:20	18.6	761.1	78	6.97	13009	11420	7.33	-35.9	88.2
TEST	SOUTH2021	M3	2021-03-22 15:38:35	18.6	761.1	76	6.8	13002	11404	7.33	-36	88
TEST	SOUTH2021	M3	2021-03-22 15:38:50	18.6	761.1	75.7	6.77	12982	11389	7.33	-35.9	87.8
TEST	SOUTH2021	M3	2021-03-22 15:39:05	18.7	761	73.6	6.57	12987	11419	7.33	-35.7	87.6
TEST	SOUTH2021	M3	2021-03-22 15:39:20	18.6	761.1	73.9	6.6	13005	11420	7.33	-35.7	87.4
TEST	SOUTH2021	M3	2021-03-22 15:39:35	18.8	761	75.8	6.76	13020	11467	7.33	-35.6	87.2
TEST	SOUTH2021	M3	2021-03-22 15:39:50	18.8	761.1	74.5	6.63	13069	11533	7.33	-35.7	87
TEST	SOUTH2021	M3	2021-03-22 15:40:05	18.9	761	72.7	6.46	13106	11572	7.33	-35.5	86.8
TEST	SOUTH2021	M3	2021-03-22 15:40:20	18.9	761.2	72.1	6.41	13156	11623	7.33	-35.8	86.6
TEST	SOUTH2021	M3	2021-03-22 15:40:35	18.9	761.1	73.8	6.56	13187	11659	7.33	-35.8	86.4
TEST	SOUTH2021	M3	2021-03-22 15:40:50	18.9	761.2	73.2	6.5	13202	11657	7.33	-35.8	86.2
TEST	SOUTH2021	M3	2021-03-22 15:41:05	18.8	761	74.9	6.66	13195	11640	7.34	-36.1	86
TEST	SOUTH2021	M3	2021-03-22 15:41:20	18.8	761	80.3	7.16	13169	11604	7.34	-36.2	85.8
TEST	SOUTH2021	M3	2021-03-22 15:41:35	18.8	761	77.9	6.93	13127	11582	7.34	-36.3	85.6
TEST	SOUTH2021	M3	2021-03-22 15:41:50	18.7	761.2	75.3	6.71	13118	11551	7.34	-36.5	85.5
TEST	SOUTH2021	M3	2021-03-22 15:42:05	18.6	761	74.2	6.63	13121	11529	7.34	-36.4	85.4
TEST	SOUTH2021	M3	2021-03-22 15:42:20	18.6	761.1	75.4	6.74	13099	11498	7.34	-36.4	85.3
TEST	SOUTH2021	M3	2021-03-22 15:42:35	18.7	760.9	75.1	6.7	13102	11524	7.34	-36.3	85.2
TEST	SOUTH2021	M3	2021-03-22 15:42:50	18.8	761	76.9	6.85	13089	11529	7.35	-36.7	85.1
TEST	SOUTH2021	M3	2021-03-22 15:43:05	18.8	760.9	73.8	6.58	13100	11540	7.34	-36.3	84.9
TEST	SOUTH2021	M3	2021-03-22 15:43:20	18.7	761.1	73.6	6.56	13117	11541	7.34	-36.1	84.8
TEST	SOUTH2021	M3	2021-03-22 15:43:35	18.7	761.1	74.4	6.63	13117	11545	7.34	-36.2	84.6
TEST	SOUTH2021	M3	2021-03-22 15:43:50	18.8	761	72.5	6.45	13095	11553	7.34	-36.3	84.5
TEST	SOUTH2021	M3	2021-03-22 15:44:05	18.9	761.1	74.1	6.58	13219	11686	7.34	-36.3	84.3
TEST	SOUTH2021	M3	2021-03-22 15:44:20	18.9	761.1	77.6	6.89	13235	11699	7.34	-36.1	84.2
TEST	SOUTH2021	M3	2021-03-22 15:44:35	18.9	761	77.8	6.91	13215	11674	7.34	-36.5	84.1
TEST	SOUTH2021	M3	2021-03-22 15:44:50	18.9	761	77.5	6.88	13206	11671	7.35	-36.8	84
TEST	SOUTH2021	M3	2021-03-22 15:45:05	18.8	761	76.1	6.77	13231	11671	7.35	-36.7	83.9
TEST	SOUTH2021	M3	2021-03-22 15:45:20	18.9	761	75.2	6.68	13195	11651	7.36	-37.2	83.8
TEST	SOUTH2021	M5	2021-03-22 17:47:36	20	760.6	100.2	8.81	10001	9050	7.17	-27.4	74
TEST	SOUTH2021	M5	2021-03-22 17:47:52	19.9	760.8	97.8	8.61	10277	9275	7.21	-29.1	73.4
TEST	SOUTH2021	M5	2021-03-22 17:48:07	19.8	760.8	96.5	8.51	10404	9369	7.22	-29.7	72.8
TEST	SOUTH2021	M5	2021-03-22 17:48:22	19.7	760.8	93.4	8.24	10414	9368	7.24	-30.9	72.2
TEST	SOUTH2021	M5	2021-03-22 17:48:37	19.8	760.8	92.7	8.18	10256	9236	7.26	-32.1	71.5
TEST	SOUTH2021	M5	2021-03-22 17:48:52	19.8	760.9	92	8.12	10314	9285	7.27	-32.4	71.6
TEST	SOUTH2021	M5	2021-03-22 17:49:07	19.6	760.8	92.7	8.19	10530	9448	7.26	-32.2	71.6
TEST	SOUTH2021	M5	2021-03-22 17:49:22	19.6	760.8	90.6	8.01	10700	9595	7.27	-32.6	71.6
TEST	SOUTH2021	M5	2021-03-22 17:49:37	19.6	760.7	89.4	7.9	10774	9663	7.28	-33.3	71.4
TEST	SOUTH2021	M5	2021-03-22 17:49:52	19.6	760.7	88.3	7.81	10816	9699	7.29	-33.8	71.3
TEST	SOUTH2021	M5	2021-03-22 17:50:07	19.7	760.8	87.9	7.76	10681	9595	7.31	-34.6	71.1
TEST	SOUTH2021	M5	2021-03-22 17:50:22	19.8	760.8	86.9	7.67	10414	9372	7.33	-35.6	70.8
TEST	SOUTH2021	M5	2021-03-22 17:50:37	19.8	760.7	86.4	7.62	10199	9191	7.34	-36.3	70.8
TEST	SOUTH2021	M5	2021-03-22 17:50:52	20.1	760.8	88.7	7.8	9697	8782	7.36	-37.5	70.6
TEST	SOUTH2021	M5	2021-03-22 17:51:07	20.4	760.7	98.5	8.62	9119	8319	7.38	-38.5	70.7
TEST	SOUTH2021	M5	2021-03-22 17:51:22	20.3	760.7	94.9	8.32	9206	8380	7.37	-38	71.1
TEST	SOUTH2021	M5	2021-03-22 17:51:37	20.3	760.7	95	8.32	9245	8417	7.37	-38.1	71.3
TEST	SOUTH2021	M5	2021-03-22 17:51:52	20.3	760.7	92.2	8.08	9223	8398	7.37	-38	71.5
TEST	SOUTH2021	M5	2021-03-22 17:52:07	20.3	760.7	90.4	7.93	9214	8390	7.37	-38	71.6
TEST	SOUTH2021	M5	2021-03-22 17:52:22	20.3	760.7	89.4	7.84	9227	8403	7.37	-38.1	71.8
TEST	SOUTH2021	M5	2021-03-22 17:52:37	20.3	760.7	88.4	7.75	9220	8400	7.37	-38.2	71.8
TEST	SOUTH2021	M5	2021-03-22 17:52:52	20.4	760.8	87.2	7.63	9196	8386	7.37	-38.3	71.8
TEST	SOUTH2021	M5	2021-03-22 17:53:07	20.5	760.8	86	7.52	9136	8342	7.38	-38.3	71.8
TEST	SOUTH2021	M5	2021-03-22 17:53:22	20.5	760.8	89.9	7.86	9095	8308	7.38	-38.5	71.9
TEST	SOUTH2021	M5	2021-03-22 17:53:37	20.5	760.8	90.7	7.93	9063	8281	7.38	-38.6	72
TEST	SOUTH2021	M5	2021-03-22 17:53:52	20.5	760.8	90.2	7.89	9050	8272	7.38	-38.6	72.1
TEST	SOUTH2021	M5	2021-03-22 17:54:07	20.5	760.8	88.3	7.72	9037	8258	7.38	-38.6	72.2
TEST	SOUTH2021	M5	2021-03-22 17:54:22	20.4	760.7	92.7	8.11	8993	8208	7.38	-38.6	72.4
TEST	SOUTH2021	M5	2021-03-22 17:54:37	20.4	760.8	89.4	7.83	9092	8293	7.38	-38.5	72.5
TEST	SOUTH2021	M5	2021-03-22 17:54:52	20.3	760.7	86.7	7.61	9198	8368	7.38	-38.3	72.7
TEST	SOUTH2021	M5	2021-03-22 17:55:07	20.2	760.7	85.3	7.48	9216	8379	7.38	-38.3	72.7
TEST	SOUTH2021	M5	2021-03-22 17:55:22	20.3	760.7	84.5	7.41	9236	8402	7.38	-38.4	72.7
TEST	SOUTH2021	M5	2021-03-22 17:55:37	20.3	760.7	83.5	7.32	9274	8440	7.38	-38.3	72.9
TEST	SOUTH2021	M5	2021-03-22 17:55:52	20.3	760.7	84	7.36	9246	8421	7.38	-38.4	72.9
TEST	SOUTH2021	M5	2021-03-22 17:56:07	20.3	760.7	86.4	7.57	9245	8419	7.37	-38.1	73.1
TEST	SOUTH2021	M5	2021-03-22 17:56:22	20.3	760.6	85.8	7.52	9306	8467	7.37	-38.1	73.2
TEST	SOUTH2021	M5	2021-03-22 17:56:37	20.2	760.6	86.8	7.61	9349	8499	7.37	-38	73.5
TEST	SOUTH2021	M5	2021-03-22 17:56:52	20.2	760.7	88	7.72	9407	8547	7.37	-37.9	73.6
TEST	SOUTH2021	M5	2021-03-22 17:57:07	20.2	760.6	87	7.64	9514	8639	7.37	-37.8	73.7
TEST	SOUTH2021	M5	2021-03-22 17:57:22	20.2	760.6	90.8	7.97	9542	8663	7.37	-37.9	73.7
TEST	SOUTH2021	M5	2021-03-22 17:57:37	20.2	760.5	93.2	8.18	9557	8676	7.37	-38.1	73.7
TEST	SOUTH2021	M5	2021-03-22 17:57:52	20.2	760.5	90.2	7.92	9500	8630	7.37	-38.1	73.8
TEST	SOUTH2021	M5	2021-03-22 17:58:07	20.3	760.6	86.5	7.58	9460	8604	7.37	-38.2	73.8
TEST	SOUTH2021	M5	2021-03-22 17:58:22	20.3	760.6	88.3	7.73	9408	8560	7.38	-38.4	73.8
TEST	SOUTH2021	M5	2021-03-22 17:58:37	20.3	760.6	92.3	8.09	9407	8558	7.38	-38.3	74
TEST	SOUTH2021	M5	2021-03-22 17:58:52	20.3	760.6	94.5	8.28	9308	8474	7.38	-38.6	73.9
TEST	SOUTH2021	M5	2021-03-22 17:59:07	20.3	760.6	95.2	8.35	9291	8458	7.38	-38.7	74.1
TEST	SOUTH2021	M5	2021-03-22 17:59:22	20.3	760.6	98.3	8.62	9222	8398	7.38	-38.6	74.1
TEST	SOUTH2021	M5	2021-03-22 17:59:37	20.3	760.6	97.9	8.58	9143	8330	7.39	-38.9	74.2
TEST	SOUTH2021	M5	2021-03-22 17:59:52	20.4	760.6	100.2	8.77	9082	8278	7.39	-39.2	74.3
TEST	SOUTH2021	M5	2021-03-22 18:00:07	20.4	760.4	99.3	8.7	9051	8254	7.39	-39.2	74.3
TEST	SOUTH2021	M5	2021-03-22 18:00:22	20.4	760.5	98.7	8.64	9033	8239	7.39	-39.1	74.3
TEST	SOUTH2021	M5	2021-03-22 18:00:37	20.4	760.4	98.8	8.66	9068	8264	7.39	-39	74.4
TEST	SOUTH2021	M5	2021-03-22 18:00:52	20.3	760.6	97.1	8.51	9104	8290	7.39	-39	74.5
TEST	SOUTH2021	M5	2021-03-22 18:01:07	20.3	760.5	97.2	8.52	9110	8295	7.39	-39	74.6
TEST	SOUTH2021	M5	2021-03-22 18:01:22	20.3	760.5	96.6	8.47	9147	8325	7.39	-39	74.6
TEST	SOUTH2021	M5	2021-03-22 18:01:37	20.2	760.6	94.8	8.33	9454	8582	7.38	-38.4	74.8
TEST	SOUTH2021	M5	2021-03-22 18:01:52	20.3	760.6	98.5	8.64	9170	8343	7.39	-39.1	74.7
TEST	SOUTH2021	M5	2021-03-22 18:02:07	20.3	760.5	100.3	8.8	9145	8322	7.39	-39.2	74.7
TEST	SOUTH2021	M5	2021-03-22 18:02:22	20.4	760.5	99.3	8.71	8959	8165	7.4	-39.4	74.6
TEST	SOUTH2021	M5	2021-03-22 18:02:37	20.3	760.6	98.7	8.66	9020	8217	7.39	-39.4	74.8
TEST	SOUTH2021	L1	2021-03-23 09:11:11	17.8	758.2	73.1	6.95	79.3	68.3	8.89	-120.2	59.7
TEST	SOUTH2021	L1	2021-03-23 09:11:27	17.8	758.2	71.8	6.83	78.5	67.7	8.39	-93	83.9
TEST	SOUTH2021	L1	2021-03-23 09:11:42	17.8	758.2	70	6.65	78.4	67.6	8.14	-79.4	90.3
TEST	SOUTH2021	L1	2021-03-23 09:11:57	17.8	758.2	69.1	6.57	78.5	67.6	7.98	-70.9	92.1
TEST	SOUTH2021	L1	2021-03-23 09:12:12	17.8	758.2	68	6.47	78.5	67.7	7.87	-64.7	94.2
TEST	SOUTH2021	L1	2021-03-23 09:12:27	17.8	758.2	66.5	6.33	78.6	67.7	7.75	-58.4	97.2
TEST	SOUTH2021	L1	2021-03-23 09:12:42	17.8	758.2	67	6.37	78.6	67.7	7.62	-51.1	101.3
TEST	SOUTH2021	L1	2021-03-23 09:12:57	17.8	758.2	69.3	6.59	78.4	67.6	7.48	-44	106
TEST	SOUTH2021	L1	2021-03-23 09:13:12	17.8	758.2	67.1	6.38	78.4	67.6	7.42	-40.8	106.9
TEST	SOUTH2021	L1	2021-03-23 09:13:27	17.8	758.2	66.4	6.32	78.4	67.6	7.38	-38.2	108.1
TEST	SOUTH2021	L1	2021-03-23 09:13:42	17.8	758.2	66.3	6.31	78.5	67.6	7.32	-35	110.3
TEST	SOUTH2021	L1	2021-03-23 09:13:57	17.8	758.3	67.9	6.46	78.5	67.7	7.29	-33.3	111.1
TEST	SOUTH2021	L1	2021-03-23 09:14:12	17.8	758.4	68.4	6.51	78.5	67.7	7.24	-30.6	112.3
TEST	SOUTH2021	L1	2021-03-23 09:14:27	17.8	758.2	69.6	6.62	78.4	67.6	7.2	-28.6	113.6
TEST	SOUTH2021	L1	2021-03-23 09:14:42	17.8	758.2	68.8	6.54	78.4	67.6	7.15	-26	114.9
TEST	SOUTH2021	L1	2021-03-23 09:14:57	17.8	758.2	69.4	6.6	78.4	67.6	7.12	-24.6	115.6
TEST	SOUTH2021	L1	2021-03-23 09:15:12	17.8	758.2	68.3	6.5	78.5	67.6	7.12	-24.4	115.3
TEST	SOUTH2021	L1	2021-03-23 09:15:27	17.8	758.2	66.4	6.32	78.5	67.7	7.1	-23	115.7
TEST	SOUTH2021	L1	2021-03-23 09:15:42	17.8	758.2	66.1	6.28	78.4	67.6	7.06	-21.2	116.7
TEST	SOUTH2021	L1	2021-03-23 09:15:57	17.8	758.2	64.2	6.1	78.5	67.6	7.05	-20.4	116.9
TEST	SOUTH2021	L1	2021-03-23 09:16:12	17.8	758.2	64.1	6.1	78.6	67.7	7.02	-19	117.7
TEST	SOUTH2021	L1	2021-03-23 09:16:27	17.8	758.2	63.4	6.03	78.6	67.7	7	-17.9	118.4
TEST	SOUTH2021	L1	2021-03-23 09:16:42	17.8	758.2	64.8	6.16	78.6	67.8	6.97	-16.4	119.3
TEST	SOUTH2021	L1	2021-03-23 09:16:57	17.8	758.2	65	6.19	78.6	67.8	6.95	-15.1	119.9
TEST	SOUTH2021	L1	2021-03-23 09:17:12	17.8	758.2	66	6.28	78.6	67.8	6.95	-15.2	119.5
TEST	SOUTH2021	L1	2021-03-23 09:17:27	17.8	758.2	65.3	6.21	78.7	67.9	6.91	-12.8	121.3
TEST	SOUTH2021	L1	2021-03-23 09:17:42	17.8	758.2	67.4	6.41	78.7	67.8	6.89	-12	122
TEST	SOUTH2021	L1	2021-03-23 09:17:57	17.8	758.2	66.5	6.32	78.8	67.9	6.86	-10	122.9
TEST	SOUTH2021	L1	2021-03-23 09:18:12	17.8	758.2	66.9	6.36	78.8	67.9	6.86	-10.4	122.3
TEST	SOUTH2021	L1	2021-03-23 09:18:27	17.8	758	66.6	6.33	78.7	67.9	6.84	-9.4	122.5
TEST	SOUTH2021	L1	2021-03-23 09:18:42	17.8	758.2	66.8	6.36	78.7	67.8	6.84	-9	121.9
TEST	SOUTH2021	L1	2021-03-23 09:18:57	17.8	758.1	66.9	6.37	78.5	67.6	6.81	-7.6	123.2
TEST	SOUTH2021	L1	2021-03-23 09:19:12	17.8	758.1	64.6	6.14	78.4	67.6	6.8	-7.2	123.3
TEST	SOUTH2021	L1	2021-03-23 09:19:27	17.8	758.2	65.5	6.23	78.4	67.5	6.79	-6.3	123.6
TEST	SOUTH2021	L1	2021-03-23 09:19:42	17.8	758.1	67.5	6.42	78.3	67.5	6.75	-4.2	125.4
TEST	SOUTH2021	L1	2021-03-23 09:19:57	17.8	758.1	66.6	6.33	78.3	67.5	6.75	-4.1	125.1
TEST	SOUTH2021	L1	2021-03-23 09:20:12	17.8	758.2	65.9	6.27	78.4	67.5	6.75	-4.2	124.4
TEST	SOUTH2021	L1	2021-03-23 09:20:27	17.8	758.1	64.7	6.15	78.4	67.5	6.73	-3.5	124.9
TEST	SOUTH2021	L1	2021-03-23 09:20:42	17.8	758.2	62.2	5.92	78.4	67.6	6.74	-3.7	124.2
TEST	SOUTH2021	L1	2021-03-23 09:20:57	17.8	758.2	60.9	5.79	78.5	67.6	6.74	-3.8	123.8
TEST	SOUTH2021	L1	2021-03-23 09:21:12	17.8	758.1	64.2	6.11	78.6	67.7	6.73	-3.1	124
TEST	SOUTH2021	L1	2021-03-23 09:21:27	17.8	758.2	64.5	6.14	78.5	67.7	6.72	-2.6	124.2
TEST	SOUTH2021	L1	2021-03-23 09:21:42	17.8	758.2	64.6	6.14	78.7	67.9	6.72	-2.9	123.6
TEST	SOUTH2021	L1	2021-03-23 09:21:57	17.8	758.1	62.8	5.97	78.9	68	6.71	-2.3	124
TEST	SOUTH2021	L1	2021-03-23 09:22:12	17.8	758.2	62.9	5.98	78.9	68	6.69	-1.3	124.6
TEST	SOUTH2021	L1	2021-03-23 09:22:27	17.8	758.2	60.7	5.77	78.8	68	6.69	-1	124.5
TEST	SOUTH2021	L1	2021-03-23 09:22:42	17.8	758.1	60.3	5.73	78.9	68	6.68	-0.3	124.9
TEST	SOUTH2021	L1	2021-03-23 09:22:57	17.8	758.2	61.8	5.87	79	68.1	6.63	2.4	127.1
TEST	SOUTH2021	L1	2021-03-23 09:23:12	17.8	758.1	70.5	6.7	78.8	67.9	6.54	7	131.8
TEST	SOUTH2021	L1	2021-03-23 09:23:27	17.8	758.2	68.1	6.48	78.8	67.9	6.56	5.9	130.2
TEST	SOUTH2021	L1	2021-03-23 09:23:42	17.8	758.1	65.6	6.24	78.8	67.9	6.57	5.4	129.5
TEST	SOUTH2021	L1	2021-03-23 09:23:57	17.8	758.1	64.9	6.17	78.8	67.9	6.58	4.8	128.2
TEST	SOUTH2021	L1	2021-03-23 09:24:12	17.8	758.2	66.4	6.32	78.7	67.8	6.58	4.9	128.4
TEST	SOUTH2021	L1	2021-03-23 09:24:27	17.8	758.1	65.3	6.21	78.7	67.9	6.57	5.4	128.5
TEST	SOUTH2021	L1	2021-03-23 09:24:42	17.8	758.2	63.7	6.06	78.7	67.9	6.57	5.5	128.4
TEST	SOUTH2021	L1	2021-03-23 09:24:57	17.8	758.2	66.4	6.31	78.7	67.8	6.52	7.8	130.7
TEST	SOUTH2021	L1	2021-03-23 09:25:12	17.8	758.2	67.6	6.42	78.7	67.8	6.52	8.1	130.5
TEST	SOUTH2021	L1	2021-03-23 09:25:27	17.8	758.2	69.5	6.61	78.9	68	6.52	8.1	130.3
TEST	SOUTH2021	L1	2021-03-23 09:25:42	17.8	758.2	67.1	6.38	78.9	68	6.51	8.4	130.6
TEST	SOUTH2021	L1	2021-03-23 09:25:57	17.8	758.2	67.5	6.42	78.8	67.9	6.49	9.5	131.2
TEST	SOUTH2021	L1	2021-03-23 09:26:12	17.8	758.2	67.1	6.38	79	68.1	6.5	9.3	130.4
TEST	SOUTH2021	L1	2021-03-23 09:26:27	17.8	758.2	64.3	6.12	79	68.1	6.51	8.6	129.7
TEST	SOUTH2021	L1	2021-03-23 09:26:42	17.8	758.1	65.6	6.23	79.1	68.2	6.51	8.4	129
TEST	SOUTH2021	L2	2021-03-23 10:28:54	18.5	757.8	83.1	7.75	1928	1689	6.82	-8	62.7
TEST	SOUTH2021	L2	2021-03-23 10:29:10	18.5	757.9	77.3	7.19	2522	2208	6.85	-9.9	66.4
TEST	SOUTH2021	L2	2021-03-23 10:29:25	18.5	757.8	74.5	6.93	2527	2213	6.88	-11.2	68.7
TEST	SOUTH2021	L2	2021-03-23 10:29:40	18.5	757.9	73	6.79	2525	2212	6.9	-12.3	71.4
TEST	SOUTH2021	L2	2021-03-23 10:29:55	18.5	757.9	71.4	6.64	2526	2212	6.92	-13.3	73.7
TEST	SOUTH2021	L2	2021-03-23 10:30:10	18.5	757.9	70.3	6.54	2525	2211	6.92	-13.7	75.5
TEST	SOUTH2021	L2	2021-03-23 10:30:25	18.5	757.9	71.7	6.67	2525	2211	6.93	-14.1	77.2
TEST	SOUTH2021	L2	2021-03-23 10:30:40	18.5	757.9	72.9	6.78	2524	2210	6.94	-14.7	78.4
TEST	SOUTH2021	L2	2021-03-23 10:30:55	18.5	757.9	72.5	6.75	2524	2210	6.95	-15.1	78.7
TEST	SOUTH2021	L2	2021-03-23 10:31:10	18.5	757.9	69.8	6.5	2524	2210	6.96	-15.4	78.9
TEST	SOUTH2021	L2	2021-03-23 10:31:25	18.5	757.9	69.9	6.5	2524	2210	6.96	-15.7	79
TEST	SOUTH2021	L2	2021-03-23 10:31:40	18.5	757.9	71.5	6.65	2524	2210	6.97	-16	79.2
TEST	SOUTH2021	L2	2021-03-23 10:31:55	18.5	758	71.8	6.68	2524	2210	6.97	-16.2	79.3
TEST	SOUTH2021	L2	2021-03-23 10:32:10	18.5	757.9	71.7	6.67	2525	2211	6.97	-16.3	79.4
TEST	SOUTH2021	L2	2021-03-23 10:32:25	18.5	758	70.8	6.59	2525	2211	6.98	-16.6	79.4
TEST	SOUTH2021	L2	2021-03-23 10:32:40	18.5	758	69.3	6.44	2525	2211	6.98	-16.8	79.2
TEST	SOUTH2021	L2	2021-03-23 10:32:55	18.5	758	69.1	6.43	2532	2217	6.98	-16.9	78.7
TEST	SOUTH2021	L2	2021-03-23 10:33:10	18.5	758	78.7	7.32	2532	2218	6.98	-17	77
TEST	SOUTH2021	L2	2021-03-23 10:33:25	18.5	758.1	79.7	7.45	934	818	6.95	-14.9	78.6
TEST	SOUTH2021	L2	2021-03-23 10:33:40	18.5	758	77.6	7.21	2540	2225	6.99	-17.5	69.4
TEST	SOUTH2021	L2	2021-03-23 10:33:54	18.5	758	81.8	7.6	2534	2221	7	-17.8	68.4
TEST	SOUTH2021	L2	2021-03-23 10:34:10	18.5	757.9	77.3	7.18	2536	2222	7	-18.1	69.6
TEST	SOUTH2021	L2	2021-03-23 10:34:25	18.5	757.9	80.6	7.49	2535	2222	7	-18.1	70.9
TEST	SOUTH2021	L2	2021-03-23 10:34:40	18.5	758	82.2	7.64	2534	2221	7.01	-18.2	71.8
TEST	SOUTH2021	L2P2	2021-03-23 10:36:39	18.5	758	81	7.54	2534	2217	7.02	-18.7	78.6
TEST	SOUTH2021	L2P2	2021-03-23 10:36:54	18.5	758	80.9	7.53	2534	2218	7.01	-18.4	79.5
TEST	SOUTH2021	L2P2	2021-03-23 10:37:09	18.5	758	80.8	7.52	2534	2218	7.01	-18.1	80.3
TEST	SOUTH2021	L2P2	2021-03-23 10:37:24	18.5	757.9	81.1	7.54	2535	2219	7	-17.7	81.1
TEST	SOUTH2021	L2P2	2021-03-23 10:37:39	18.5	757.9	80.5	7.49	2535	2218	6.99	-17.4	81.7
TEST	SOUTH2021	L2P2	2021-03-23 10:37:54	18.5	757.9	80.4	7.48	2536	2220	6.99	-17.4	82.4
TEST	SOUTH2021	L2P2	2021-03-23 10:38:09	18.5	758	80.8	7.52	2537	2220	6.99	-17.3	82.9
TEST	SOUTH2021	L2P2	2021-03-23 10:38:24	18.5	758	81.6	7.59	2537	2221	6.99	-17.2	83.4
TEST	SOUTH2021	L2P2	2021-03-23 10:38:39	18.5	758	80.9	7.53	2540	2223	6.99	-17	83.9
TEST	SOUTH2021	L2P2	2021-03-23 10:38:54	18.5	758	80.8	7.51	2541	2224	6.98	-16.8	84.4
TEST	SOUTH2021	L2P2	2021-03-23 10:39:09	18.5	757.9	81.1	7.55	2544	2227	6.98	-16.7	84.8
TEST	SOUTH2021	L2P2	2021-03-23 10:39:24	18.5	757.9	81.2	7.56	2545	2227	6.98	-16.7	85.2
TEST	SOUTH2021	L2P2	2021-03-23 10:39:39	18.5	758	81.4	7.58	2549	2231	6.98	-16.5	85.5
TEST	SOUTH2021	L2P2	2021-03-23 10:39:54	18.5	757.9	81.5	7.58	2552	2234	6.98	-16.6	85.8
TEST	SOUTH2021	L2P2	2021-03-23 10:40:09	18.5	758	81.9	7.62	2557	2238	6.97	-16.4	86.1
TEST	SOUTH2021	L2P2	2021-03-23 10:40:24	18.5	758.1	81.9	7.62	2561	2241	6.97	-16.4	86.4
TEST	SOUTH2021	L2P2	2021-03-23 10:40:39	18.5	757.9	81.5	7.59	2562	2242	6.97	-16.4	86.7
TEST	SOUTH2021	L2P2	2021-03-23 10:40:54	18.5	757.9	82	7.63	2566	2246	6.97	-16.3	86.9
TEST	SOUTH2021	L2P2	2021-03-23 10:41:09	18.5	757.9	81.7	7.6	2567	2246	6.97	-16.4	87.1
TEST	SOUTH2021	L2P2	2021-03-23 10:41:24	18.5	757.9	81.7	7.6	2568	2247	6.97	-16.4	87.3
TEST	SOUTH2021	L2P2	2021-03-23 10:41:39	18.5	757.9	81.6	7.59	2571	2250	6.98	-16.6	87.5
TEST	SOUTH2021	L2P2	2021-03-23 10:41:54	18.5	757.9	82.1	7.64	2570	2250	6.97	-16.4	87.7
TEST	SOUTH2021	L2P2	2021-03-23 10:42:09	18.5	757.8	81.6	7.59	2573	2252	6.97	-16.3	87.9
TEST	SOUTH2021	L2P2	2021-03-23 10:42:24	18.5	757.9	83	7.72	2575	2254	6.97	-16.4	88
TEST	SOUTH2021	L2P2	2021-03-23 10:42:39	18.5	757.9	82.3	7.66	2575	2253	6.97	-16.3	88.2
TEST	SOUTH2021	L2P2	2021-03-23 10:42:54	18.5	757.9	82.3	7.66	2575	2254	6.97	-16.3	88.3
TEST	SOUTH2021	L2P2	2021-03-23 10:43:09	18.5	757.9	81.4	7.58	2576	2255	6.97	-16.3	88.4
TEST	SOUTH2021	L2P2	2021-03-23 10:43:24	18.5	757.9	82.3	7.66	2577	2255	6.97	-16.3	88.5
TEST	SOUTH2021	L2P2	2021-03-23 10:43:39	18.5	757.9	82.3	7.66	2578	2256	6.97	-16.3	88.6
TEST	SOUTH2021	L2P2	2021-03-23 10:43:54	18.5	757.9	82.3	7.65	2578	2256	6.97	-16.4	88.7
TEST	SOUTH2021	L2P2	2021-03-23 10:44:09	18.5	757.9	81.8	7.61	2579	2257	6.97	-16.3	88.8
TEST	SOUTH2021	L2P2	2021-03-23 10:44:24	18.5	757.9	82.6	7.69	2579	2257	6.97	-16.3	88.9
TEST	SOUTH2021	L2P2	2021-03-23 10:44:39	18.5	757.9	80.7	7.51	2579	2257	6.98	-16.5	89.1
TEST	SOUTH2021	L2P2	2021-03-23 10:44:54	18.5	757.9	81.6	7.59	2579	2257	6.97	-16.2	89.2
TEST	SOUTH2021	L2P2	2021-03-23 10:45:09	18.5	757.9	81.9	7.62	2579	2258	6.97	-16.3	89.3
TEST	SOUTH2021	L2P2	2021-03-23 10:45:24	18.5	757.9	82.4	7.67	2579	2257	6.97	-16.2	89.3
TEST	SOUTH2021	L2P2	2021-03-23 10:45:39	18.5	757.9	80.9	7.52	2580	2258	6.97	-16.4	89.1
TEST	SOUTH2021	L2P2	2021-03-23 10:45:54	18.5	757.9	81.3	7.56	2579	2258	6.97	-16.3	89.4
TEST	SOUTH2021	L2P2	2021-03-23 10:46:09	18.5	757.9	82.4	7.67	2579	2257	6.97	-16.3	89.5
TEST	SOUTH2021	L2P2	2021-03-23 10:46:24	18.5	757.9	82.6	7.69	2580	2258	6.97	-16.3	89.6
TEST	SOUTH2021	L2P2	2021-03-23 10:46:39	18.5	757.9	81.9	7.62	2581	2259	6.97	-16.3	89.7
TEST	SOUTH2021	L2P2	2021-03-23 10:46:54	18.5	757.9	82.1	7.64	2580	2258	6.97	-16.2	89.8
TEST	SOUTH2021	L2P2	2021-03-23 10:47:09	18.5	757.9	82.4	7.66	2580	2258	6.97	-16.3	89.9
TEST	SOUTH2021	L2P2	2021-03-23 10:47:24	18.5	757.9	82.7	7.69	2580	2258	6.97	-16.2	89.9
TEST	SOUTH2021	L2P2	2021-03-23 10:47:39	18.5	757.9	82.2	7.64	2581	2259	6.97	-16.2	90
TEST	SOUTH2021	L2P2	2021-03-23 10:47:54	18.5	757.8	81.8	7.61	2580	2258	6.97	-16.1	90
TEST	SOUTH2021	L2P2	2021-03-23 10:48:09	18.5	757.8	81.6	7.59	2580	2258	6.97	-16.2	90.1
TEST	SOUTH2021	L2P2	2021-03-23 10:48:24	18.5	757.9	82.4	7.67	2580	2258	6.97	-16.2	90.1
TEST	SOUTH2021	L2P2	2021-03-23 10:48:39	18.5	757.9	82.4	7.67	2581	2259	6.97	-16.1	90.2
TEST	SOUTH2021	L2P2	2021-03-23 10:48:54	18.5	757.9	82.1	7.64	2580	2258	6.97	-16.2	90.3
TEST	SOUTH2021	L2P2	2021-03-23 10:49:09	18.5	758	82.6	7.68	2579	2258	6.97	-16.2	90.4
TEST	SOUTH2021	L2P2	2021-03-23 10:49:24	18.5	758.1	81.2	7.56	2579	2258	6.97	-16.1	90.4
TEST	SOUTH2021	L2P2	2021-03-23 10:49:39	18.5	758	82.6	7.68	2580	2258	6.97	-16.2	90.5
TEST	SOUTH2021	L2P2	2021-03-23 10:49:54	18.5	757.9	82	7.62	2580	2258	6.97	-16.1	89.9
TEST	SOUTH2021	L2P2	2021-03-23 10:50:09	18.5	757.9	82.1	7.64	2581	2259	6.97	-16.1	88.4
TEST	SOUTH2021	L2P2	2021-03-23 10:50:24	18.5	757.9	82.4	7.66	2580	2258	6.97	-16.1	86.7
TEST	SOUTH2021	L2P2	2021-03-23 10:50:39	18.5	757.9	83.1	7.73	2581	2259	6.97	-16	85.6
TEST	SOUTH2021	L2P2	2021-03-23 10:50:54	18.5	757.9	83.2	7.73	2581	2260	6.97	-16.1	85.4
TEST	SOUTH2021	L2P2	2021-03-23 10:51:09	18.5	757.9	82	7.62	2582	2260	6.97	-16	85.3
TEST	SOUTH2021	L2P2	2021-03-23 10:51:24	18.5	758	81.8	7.61	2582	2260	6.97	-16	84.9
TEST	SOUTH2021	L2P2	2021-03-23 10:51:39	18.5	757.9	82.4	7.66	2581	2259	6.96	-15.9	84
TEST	SOUTH2021	L2P2	2021-03-23 10:51:54	18.5	757.9	82	7.63	2582	2260	6.97	-16.1	83.3
TEST	SOUTH	AL1	2020-08-09	27.9	765.1	42.8	3.36	36.9	39	5.67	70.5	120.6
TEST	SOUTH	AL1	2020-08-09	27.9	765.1	43	3.37	37.1	39.2	5.68	70.3	118.6
TEST	SOUTH	AL2	2020-08-09	33.7	764.8	97.2	6.88	813	949	8.27	-86.9	89.7
TEST	SOUTH	AL2	2020-08-09	33.8	764.8	96	6.8	810	945	8.29	-87.7	88.9
TEST	SOUTH	AL2	2020-08-09	33.7	764.8	89.6	6.34	815	951	8.33	-90	85
TEST	SOUTH	AL2	2020-08-09	34.2	763.5	100.1	7.05	1.4	1.6	7.87	-62.5	109.3
TEST	SOUTH	AL3	2020-08-09	34.4	763.5	99.8	7	1.3	1.6	7.87	-62.5	99.9
TEST	SOUTH	AL3	2020-08-09	27.1	763.6	39.4	3.13	103.1	107.3	7	-9.1	88
TEST	SOUTH	AL3	2020-08-09	27.1	763.6	39.5	3.14	103.3	107.5	6.93	-5.1	89
TEST	SOUTH	AL3	2020-08-09	27.1	763.6	39.6	3.15	103.6	107.8	6.87	-1.1	89.7
TEST	SOUTH	M1	2020-08-10	26.5	763.3	3.9	0.31	37.4	38.4	6.27	34.3	94.3
TEST	SOUTH	M1	2020-08-10	26.5	763.4	3.8	0.31	37	38.1	6.22	37.2	94.5
TEST	SOUTH	M1	2020-08-10	26.5	763.4	3.8	0.3	36.7	37.7	6.18	39.8	94.7
TEST	SOUTH	M2	2020-08-10	29.8	763.6	54.7	4.15	47.9	52.3	6.01	50.6	101.3
TEST	SOUTH	M2	2020-08-10	29.8	763.5	54.9	4.16	47.9	52.2	6	51.3	101.6
TEST	SOUTH	M2	2020-08-10	29.8	763.6	54.9	4.16	47.9	52.2	5.99	51.6	101.7
TEST	SOUTH	M2	2020-08-10	29.8	763.6	54.8	4.15	47.8	52.2	5.98	52.2	101.6
TEST	SOUTH	M2	2020-08-10	33.1	761.1	99.8	7.16	0.4	0.4	6.81	2.5	125.2
TEST	SOUTH	M3	2020-08-10	35	761.2	110.8	7.55	7130	8490	8.52	-102.6	16.2
TEST	SOUTH	M3	2020-08-10	34.8	761.2	101.6	6.94	7146	8483	8.53	-102.9	15.2
TEST	SOUTH	M3	2020-08-10	34.2	761.2	69.8	4.81	7154	8415	8.41	-95.2	3.7
TEST	SOUTH	M3	2020-08-10	34.2	761.2	69.3	4.78	7153	8413	8.4	-95	3.1
TEST	SOUTH	M3	2020-08-10	34.7	761.2	79.8	5.46	7208	8537	8.6	-107.2	-38.5
TEST	SOUTH	M3	2020-08-10	29.7	762.4	45.4	3.4	4625	5040	7.73	-53.3	25.9
TEST	SOUTH	M4	2020-08-10	29.7	762.4	39.7	2.98	4628	5044	7.61	-45.9	31.3
TEST	SOUTH	M4	2020-08-11	29.7	762.4	39.5	2.96	4627	5043	7.61	-45.6	31.5
TEST	SOUTH	M4	2020-08-11	29.7	762.4	39.3	2.94	4626	5042	7.6	-45.2	31.8
TEST	SOUTH	M4	2020-08-11	29.7	762.5	43.3	3.24	4626	5042	7.55	-42.4	33.6
TEST	SOUTH	L1	2020-08-11	27.9	762.6	22.3	1.75	105.7	111.6	7.36	-30.5	18.3
TEST	SOUTH	L1	2020-08-11	27.9	762.6	21.9	1.71	105.8	111.6	7.32	-28.2	18.3
TEST	SOUTH	L1	2020-08-11	27.8	762.5	19.1	1.5	102.5	108.1	7.07	-13.3	13.1
TEST	SOUTH	L1	2020-08-11	27.8	762.6	19	1.49	102.4	108	7.06	-12.4	12.7
TEST	SOUTH	L1	2020-08-11	27.8	762.5	18.8	1.48	102.3	107.8	7.04	-11.3	12.5
TEST	SOUTH	L2	2020-08-11	33.4	761.6	37.1	2.64	853	990	7.36	-30.9	-23.2
TEST	SOUTH	L2	2020-08-11	33.4	761.6	35.3	2.51	854	991	7.34	-29.8	-23.1
TEST	SOUTH	L2	2020-08-11	33.4	761.7	33.3	2.37	855	991	7.32	-28.9	-22.9
TEST	SOUTH	L2	2020-08-11	33.4	761.6	32.4	2.31	855	992	7.31	-28.2	-22.8
TEST	SOUTH	L2	2020-08-11	33.3	761.6	31.2	2.23	856	992	7.3	-27.6	-22.6
TEST	SOUTH	L2	2020-08-11	33.3	761.7	30.5	2.17	856	992	7.3	-27.1	-22.5

## Sheet: Sheet2
	IMPORTANT DETAIL
	In order to insert a suggestion that uses a PivotTable or formula, your data was organized in columns with a single header row.
		Field1
		8.47
		8.34
		8.23
		7.98
		7.83
		7.76
		7.55
		7.53
		7.46
		7.33
		7.22
		7.21
		7.15
		7.03
		6.9
		6.86
		6.91
		6.82
		6.81
		6.77
		6.72
		6.64
		6.6
		6.55
		6.59
		6.54
		6.46
		6.44
		6.44
		6.41
		6.38
		6.33
		6.32
		6.32
		6.26
		6.2
		6.16
		6.13
		6.04
		6.03
		6
		6
		6.05
		5.95

## Sheet: Sheet3
	Median of 'Field1'
		Median of Field1
		6.62
