# Supplementary material for: Spatiotemporal distribution of Mycobacterium ulcerans and other mycolactone producing mycobacteria in southeastern United States
Source: Emerg Microbes Infect. 2025 Jun 17;14(1):2521853. doi: 10.1080/22221751.2025.2521853 (PMC12231298; doi:10.1080/22221751.2025.2521853)
Supplement: Table SX.xlsx [file TEMI_A_2521853_SM5193.xlsx]

## Sheet: Table SX
Site		AL1	AL2	AL3		MS1	MS2	MS3	MS4		LA1	LA2		AL1	AL2	AL3		MS1	MS2	MS3	MS5		LA1	LA2
Site_ID		AL1_aug20	AL2_aug20	AL3_aug20		MS1_aug20	MS2_aug20	MS3_aug20	MS4_aug20		LA1_aug20	LA2_aug20		AL1_mar21	AL2_mar21	AL3_mar21		MS1_mar21	MS2_mar21	MS3_mar21	MS5_mar21		LA1_mar21	LA2_mar21
State		Alabama	Alabama	Alabama		Mississippi	Mississippi	Mississippi	Mississippi		Louisiana	Louisiana		Alabama	Alabama	Alabama		Mississippi	Mississippi	Mississippi	Mississippi		Louisiana	Louisiana
Collection.Date		2020-08-09	2020-08-09	2020-08-09		2020-08-10	2020-08-10	2020-08-10	2020-08-11		2020-08-11	2020-08-11		2021-03-21	2021-03-21	2021-03-21		2021-03-22	2021-03-22	2021-03-22	2021-03-22		2021-03-23	2021-03-23
Location		Cedar Creek Landing	Meacher State Park	Fort Morgan Rd		Hardy Waltman Road	Escatawpa River	Railroad Ave	Riverview Dr		Davis Landing Road	Lacombe		Cedar Creek Landing	Meacher State Park	Fort Morgan Rd		Hardy Waltman Road	Escatawpa River	Railroad Ave	behind AirBnB		Davis Landing Road	Lacombe
Latitude		31.0651	30.6684	30.2483		30.5603	30.4363	30.2626	30.3289		30.3258	30.2788		31.0651	30.6684	30.2483		30.5603	30.4363	30.2626	30.3365		30.3258	30.2788
Longitude		-88.0111	-87.9345	-87.7701		-88.5047	-88.4525	-89.4228	-89.4228		-89.7093	-89.9543		-88.0111	-87.9345	-87.7701		-88.5047	-88.4525	-89.4228	-89.364		-89.7093	-89.9543
Actinopterygii :		6	7	7		8	4	14	4		2	8		0	4	0		3	0	2	1		3	12
Amphipoda : Gammaridae		0	3	1		0	1	0	18		1	0		3	6	8		0	3	11	2		1	5
Amphipoda : Hyalellidae		1	1	0		0	26	0	1		20	8		0	3	0		0	60	0	0		0	17
Amphipoda : indet.		0	0	0		1	0	0	0		0	0		0	1	0		0	0	0	0		0	1
Anura :		0	0	3		1	0	0	0		0	0		0	0	0		2	0	0	0		0	0
Araneae : Lycosidae		0	0	0		0	0	0	0		0	0		1	0	0		0	0	0	0		1	0
Araneae : Pisauridae		1	0	s		0	0	0	0		0	0		2	0	0		0	0	0	0		0	0
Araneae : Tetragnathidae		0	0	0		0	2	0	0		0	0		0	0	0		0	1	3	0		0	2
Araneae :		1	0	0		0	0	0	1		1	0		0	0	0		0	0	0	0		0	0
Cladocera :		0	0	0		0	0	0	0		0	0		0	0	0		4	2	0	0		1	0
Coleoptera : Carabidae		0	0	0		0	0	0	0		0	0		1	0	0		0	0	0	0		0	0
Coleoptera : Curculionidae		0	0	0		0	0	0	0		0	0		0	1	0		0	0	1	0		0	1
Coleoptera : Dytiscidae		0	0	1		0	0	51	0		0	2		8	0	0		0	0	0	0		2	0
Coleoptera : Elmidae		0	0	0		0	0	0	0		0	0		0	0	0		0	0	0	0		1	0
Coleoptera : Gyrinidae		0	0	0		0	0	0	0		2	0		9	0	0		0	0	0	0		40	0
Coleoptera : Haliplidae		0	0	5		0	0	0	0		0	0		0	0	0		0	1	0	0		0	0
Coleoptera : Hydrophilidae		0	0	1		0	0	0	0		0	0		2	0	0		0	0	0	0		0	0
Coleoptera : Noteridae		0	0	28		0	0	0	0		0	1		0	0	0		0	0	0	0		0	0
Coleoptera : Scirtidae		0	0	0		0	0	0	0		0	0		0	0	0		5	0	0	0		6	0
Coleoptera :		0	0	0		0	0	1	0		0	0		0	0	0		0	0	0	0		0	0
Collembola :		0	0	0		0	0	0	0		0	0		0	0	0		0	0	0	0		2	0
Decapoda : Brachyura		0	3	0		0	0	1	2		0	2		0	4	0		0	0	2	0		0	0
Decapoda : Cambaridae		2	1	0		0	0	0	0		6	0		2	0	0		0	2	0	0		1	0
Decapoda : Palaemonidae		16	7	0		0	13	11	11		19	8		3	1	0		0	15	37	7		30	16
Diptera : Ceratopogonidae		0	0	0		0	0	0	0		0	0		0	1	0		0	0	0	0		0	1
Diptera : Chironomidae		0	0	2		1	0	0	0		1	0		2	4	1		34	16	0	0		16	0
Diptera : Culicidae		0	0	0		2	0	0	0		3	0		0	0	0		1	0	0	0		0	0
Diptera : Tabanidae		0	0	0		2	0	0	0		0	0		0	0	0		0	0	0	0		0	0
Diptera :		0	0	0		0	3	0	0		0	0		0	0	0		0	0	0	0		0	0
Ephemeroptera : Baetidae		0	0	0		2	10	1	0		0	0		0	0	0		5	0	0	0		28	0
Ephemeroptera : Caenidae		0	1	0		0	1	0	0		0	0		0	7	0		0	1	0	0		0	1
Ephemeroptera : Ephemerellidae		0	0	0		0	0	0	0		0	0		12	0	0		0	18	0	0		0	0
Ephemeroptera : Heptageniidae		0	0	0		0	0	0	0		3	0		0	0	0		0	0	0	0		0	0
Ephemeroptera : indet.		0	0	0		0	4	0	0		0	1		0	0	0		0	5	0	0		0	0
Ephemeroptera : Isonychiidae		0	0	0		0	0	0	0		0	0		0	0	0		0	0	0	0		1	0
Ephemeroptera : Metretopodidae		0	0	0		0	0	0	0		0	0		2	0	0		0	0	0	0		0	0
Gastropoda :		0	3	0		0	0	0	1		2	1		1	0	0		0	1	2	0		4	0
Gastropoda : Neritidae		0	9	0		0	0	0	4		0	0		0	17	0		0	0	2	1		0	0
Hemiptera : Belostomatidae		0	0	0		0	0	1	0		0	2		0	0	0		0	0	0	0		0	0
Hemiptera : Corixidae		10	0	0		0	0	1	0		1	6		0	1	0		1	0	0	0		0	4
Hemiptera : Gerridae		0	0	0		0	0	0	0		0	0		1	0	0		0	0	0	0		0	0
Hemiptera : Mesoveliidae		0	13	1		4	0	0	2		0	0		0	0	0		0	0	0	0		0	0
Hemiptera : Naucoridae		0	9	0		0	0	0	0		2	4		0	1	0		0	0	0	0		0	1
Hemiptera : Nepidae		3	2	0		0	2	1	2		0	6		2	6	0		0	2	0	0		0	5
Hirudinea :		1	0	0		0	0	0	0		0	0		0	0	1		0	0	4	0		0	0
Isopoda : Asellidae		0	0	6		0	0	0	0		1	0		1	2	13		52	10	0	0		9	0
Isopoda : Bopyridae		0	0	0		0	0	0	0		0	0		0	0	0		0	0	1	0		0	0
Megaloptera : Corydalidae		0	0	0		1	0	0	0		0	0		0	0	0		0	0	0	0		0	0
Mysidacea :		0	0	0		0	0	0	0		0	0		0	0	0		0	3	0	0		0	1
Odonata : Aeshnidae		0	0	0		0	0	0	0		3	0		1	0	0		0	0	0	0		0	0
Odonata : Coenagrionidae		0	16	18		9	5	2	2		10	8		0	1	7		0	3	0	0		0	3
Odonata : Corduliidae		1	0	0		2	0	0	0		0	0		0	0	0		2	0	0	0		0	0
Odonata : Gomphidae		0	0	0		0	0	0	0		2	0		0	0	0		0	0	0	0		0	0
Odonata :		0	0	0		5	0	0	0		0	0		0	0	0		0	0	0	0		0	0
Odonata : Libellulidae		0	2	1		27	0	1	0		0	4		0	0	1		11	0	0	0		0	1
Oligochaeta :		0	0	0		0	0	0	0		0	1		0	0	0		13	0	0	0		0	0
Plecoptera :		0	0	0		0	0	0	0		0	0		0	0	0		0	0	0	0		1	0
Tricladida :		0	0	0		1	2	0	0		0	0		0	0	0		3	0	0	0		0	0
Trombidiformes : Hydrachnidia		0	0	0		0	0	0	0		0	0		0	2	0		0	0	0	0		0	0
Total:		42	77	74		66	73	85	48		79	62		53	62	31		136	143	65	11		147	71

## Sheet: DivIndices
Metadata							Diversity indices
Site	State	Location	Latitude	Longitude	Collection.Date	Date	Richness	Shannon	ShannonEntrophy	Simpson	invSimpson	Evenness
AL1	Alabama	Cedar Creek Landing	31.0651	-88.0111	21. Mrz 21	Mar 21	17	2.43937	11.4658	0.880028	8.33531	0.860991
AL2	Alabama	Meacher State Park	30.6684	-87.9345	21. Mrz 21	Mar 21	17	2.4176	11.2189	0.87461	7.9751	0.853307
AL3	Alabama	Fort Morgan Rd	30.2483	-87.7701	21. Mrz 21	Mar 21	6	1.38233	3.98419	0.703434	3.37193	0.771495
LA1	Louisiana	Davis Landing Road	30.3258	-89.7093	23. Mrz 21	Mar 21	17	2.06939	7.91998	0.828914	5.84501	0.730403
LA2	Louisiana	Lacombe	30.2788	-89.9543	23. Mrz 21	Mar 21	15	2.16878	8.74764	0.846261	6.50452	0.800865
MS1	Mississippi	Hardy Waltman Road	30.5603	-88.5047	22. Mrz 21	Mar 21	13	1.8532	6.3802	0.770545	4.35815	0.722509
MS2	Mississippi	Escatawpa River	30.4363	-88.4525	22. Mrz 21	Mar 21	16	1.97131	7.1801	0.77637	4.47168	0.711001
MS3	Mississippi	Railroad Ave	30.2626	-89.4228	22. Mrz 21	Mar 21	10	1.49182	4.44517	0.63716	2.75603	0.647888
MS5	Mississippi	behind AirBnB	NA	NA	22. Mrz 21	Mar 21	4	1.03356	2.81106	0.545455	2.2	0.745557

## Sheet: Families
Site_ID	Site	Date	State	Location	Latitude	Longitude	Collection.Date	Actinopterygii : indet.	Amphipoda : Gammaridae	Amphipoda : Hyalellidae	Amphipoda : indet.	Anura : indet.	Araneae : Lycosidae	Araneae : Pisauridae	Araneae : Tetragnathidae	Araneae : indet.	Cladocera : indet.	Coleoptera : Carabidae	Coleoptera : Curculionidae	Coleoptera : Dytiscidae	Coleoptera : Elmidae	Coleoptera : Gyrinidae	Coleoptera : Haliplidae	Coleoptera : Hydrophilidae	Coleoptera : Noteridae	Coleoptera : Scirtidae	Coleoptera : indet.	Collembola : indet.	Decapoda : Brachyura	Decapoda : Cambaridae	Decapoda : Palaemonidae	Diptera : Ceratopogonidae	Diptera : Chironomidae	Diptera : Culicidae	Diptera : Tabanidae	Diptera : indet.	Ephemeroptera : Baetidae	Ephemeroptera : Caenidae	Ephemeroptera : Ephemerellidae	Ephemeroptera : Heptageniidae	Ephemeroptera : indet.	Ephemeroptera : Isonychiidae	Ephemeroptera : Metretopodidae	Gastropoda : indet.	Gastropoda : Neritidae	Hemiptera : Belostomatidae	Hemiptera : Corixidae	Hemiptera : Gerridae	Hemiptera : Mesoveliidae
AL1_mar21	AL1	Mar 21	Alabama	Cedar Creek Landing	31.0651	-88.0111	21. Mrz 21	0	3	0	0	0	1	2	0	0	0	1	0	8	0	9	0	2	0	0	0	0	0	2	3	0	2	0	0	0	0	0	12	0	0	0	2	1	0	0	0	1	0
AL2_mar21	AL2	Mar 21	Alabama	Meacher State Park	30.6684	-87.9345	21. Mrz 21	4	6	3	1	0	0	0	0	0	0	0	1	0	0	0	0	0	0	0	0	0	4	0	1	1	4	0	0	0	0	7	0	0	0	0	0	0	17	0	1	0	0
AL3_mar21	AL3	Mar 21	Alabama	Fort Morgan Rd	30.2483	-87.7701	21. Mrz 21	0	8	0	0	0	0	0	0	0	0	0	0	0	0	0	0	0	0	0	0	0	0	0	0	0	1	0	0	0	0	0	0	0	0	0	0	0	0	0	0	0	0
LA1_mar21	LA1	Mar 21	Louisiana	Davis Landing Road	30.3258	-89.7093	23. Mrz 21	3	1	0	0	0	1	0	0	0	1	0	0	2	1	40	0	0	0	6	0	2	0	1	30	0	16	0	0	0	28	0	0	0	0	1	0	4	0	0	0	0	0
LA2_mar21	LA2	Mar 21	Louisiana	Lacombe	30.2788	-89.9543	23. Mrz 21	12	5	17	1	0	0	0	2	0	0	0	1	0	0	0	0	0	0	0	0	0	0	0	16	1	0	0	0	0	0	1	0	0	0	0	0	0	0	0	4	0	0
MS1_mar21	MS1	Mar 21	Mississippi	Hardy Waltman Road	30.5603	-88.5047	22. Mrz 21	3	0	0	0	2	0	0	0	0	4	0	0	0	0	0	0	0	0	5	0	0	0	0	0	0	34	1	0	0	5	0	0	0	0	0	0	0	0	0	1	0	0
MS2_mar21	MS2	Mar 21	Mississippi	Escatawpa River	30.4363	-88.4525	22. Mrz 21	0	3	60	0	0	0	0	1	0	2	0	0	0	0	0	1	0	0	0	0	0	0	2	15	0	16	0	0	0	0	1	18	0	5	0	0	1	0	0	0	0	0
MS3_mar21	MS3	Mar 21	Mississippi	Railroad Ave	30.2626	-89.4228	22. Mrz 21	2	11	0	0	0	0	0	3	0	0	0	1	0	0	0	0	0	0	0	0	0	2	0	37	0	0	0	0	0	0	0	0	0	0	0	0	2	2	0	0	0	0
MS5_mar21	MS5	Mar 21	Mississippi	behind AirBnB	30.3365	-89.364	22. Mrz 21	1	2	0	0	0	0	0	0	0	0	0	0	0	0	0	0	0	0	0	0	0	0	0	7	0	0	0	0	0	0	0	0	0	0	0	0	0	1	0	0	0	0
AL1_aug20	AL1	Aug 20	Alabama	Cedar Creek Landing	31.0651	-88.0111	09. Aug 20	6	0	1	0	0	0	1	0	1	0	0	0	0	0	0	0	0	0	0	0	0	0	2	16	0	0	0	0	0	0	0	0	0	0	0	0	0	0	0	10	0	0
AL2_aug20	AL2	Aug 20	Alabama	Meacher State Park	30.6684	-87.9345	09. Aug 20	7	3	1	0	0	0	0	0	0	0	0	0	0	0	0	0	0	0	0	0	0	3	1	7	0	0	0	0	0	0	1	0	0	0	0	0	3	9	0	0	0	13
AL3_aug20	AL3	Aug 20	Alabama	Fort Morgan Rd	30.2483	-87.7701	09. Aug 20	7	1	0	0	3	0	1	0	0	0	0	0	1	0	0	5	1	28	0	0	0	0	0	0	0	2	0	0	0	0	0	0	0	0	0	0	0	0	0	0	0	1
LA1_aug20	LA1	Aug 20	Louisiana	Davis Landing Road	30.3258	-89.7093	11. Aug 20	2	1	20	0	0	0	0	0	1	0	0	0	0	0	2	0	0	0	0	0	0	0	6	19	0	1	3	0	0	0	0	0	3	0	0	0	2	0	0	1	0	0
LA2_aug20	LA2	Aug 20	Louisiana	Lacombe	30.2788	-89.9543	11. Aug 20	8	0	8	0	0	0	0	0	0	0	0	0	2	0	0	0	0	1	0	0	0	2	0	8	0	0	0	0	0	0	0	0	0	1	0	0	1	0	2	6	0	0
MS1_aug20	MS1	Aug 20	Mississippi	Hardy Waltman Road	30.5603	-88.5047	10. Aug 20	8	0	0	1	1	0	0	0	0	0	0	0	0	0	0	0	0	0	0	0	0	0	0	0	0	1	2	2	0	2	0	0	0	0	0	0	0	0	0	0	0	4
MS2_aug20	MS2	Aug 20	Mississippi	Escatawpa River	30.4363	-88.4525	10. Aug 20	4	1	26	0	0	0	0	2	0	0	0	0	0	0	0	0	0	0	0	0	0	0	0	13	0	0	0	0	3	10	1	0	0	4	0	0	0	0	0	0	0	0
MS3_aug20	MS3	Aug 20	Mississippi	Railroad Ave	30.2626	-89.4228	10. Aug 20	14	0	0	0	0	0	0	0	0	0	0	0	51	0	0	0	0	0	0	1	0	1	0	11	0	0	0	0	0	1	0	0	0	0	0	0	0	0	1	1	0	0
MS4_aug20	MS4	Aug 20	Mississippi	Riverview Dr	30.3289	-89.4228	11. Aug 20	4	18	1	0	0	0	0	0	1	0	0	0	0	0	0	0	0	0	0	0	0	2	0	11	0	0	0	0	0	0	0	0	0	0	0	0	1	4	0	0	0	2
[truncated: 17 more columns]
