# Supplementary material for: Spatiotemporal distribution of Mycobacterium ulcerans and other mycolactone producing mycobacteria in southeastern United States
Source: Emerg Microbes Infect. 2025 Jun 17;14(1):2521853. doi: 10.1080/22221751.2025.2521853 (PMC12231298; doi:10.1080/22221751.2025.2521853)
Supplement: Table CT.xlsx [file TEMI_A_2521853_SM5192.xlsx]

## Sheet: Ct values
STATE	SITE	Sampling Date	Matrix	ER	CT MEAN		STATE	SITE	Sampling Date	Matrix	ER	CT MEAN		STATE	SITE	Sampling Date	Matrix	ER	CT MEAN
ALABAMA	SITE 1	2020-08-01	GLASS FILTER	POS	33.3419		ALABAMA	SITE 1	2020-11-01	GLASS FILTER	POS	37.2176		ALABAMA	SITE 1	2021-03-01	GLASS FILTER	NEG	0
ALABAMA	SITE 1	2020-08-01	GLASS FILTER	POS	34.645		ALABAMA	SITE 1	2020-11-01	GLASS FILTER	NEG	0		ALABAMA	SITE 1	2021-03-01	GLASS FILTER	NEG	0
ALABAMA	SITE 1	2020-08-01	GLASS FILTER	POS	33.1599		ALABAMA	SITE 1	2020-11-01	GLASS FILTER	NEG	0		ALABAMA	SITE 1	2021-03-01	GLASS FILTER	NEG	0
ALABAMA	SITE 1	2020-08-01	GLASS FILTER	POS	35.0263		ALABAMA	SITE 1	2020-11-01	GLASS FILTER	NEG	0		ALABAMA	SITE 1	2021-03-01	GLASS FILTER	NEG	0
ALABAMA	SITE 1	2020-08-01	GLASS FILTER	POS	34.9653		ALABAMA	SITE 1	2020-11-01	GLASS FILTER	NEG	0		ALABAMA	SITE 1	2021-03-01	GLASS FILTER	NEG	0
ALABAMA	SITE 1	2020-08-01	GLASS FILTER	POS	34.2295		ALABAMA	SITE 1	2020-11-01	GLASS FILTER	NEG	0		ALABAMA	SITE 1	2021-03-01	GLASS FILTER	NEG	0
ALABAMA	SITE 1	2020-08-01	NITROCELLULOSE FILTER	POS	24.785		ALABAMA	SITE 1	2020-11-01	NITROCELLULOSE FILTER	POS	37.5661		ALABAMA	SITE 1	2021-03-01	NITROCELLULOSE FILTER	NEG	0
ALABAMA	SITE 1	2020-08-01	NITROCELLULOSE FILTER	POS	34.5458		ALABAMA	SITE 1	2020-11-01	NITROCELLULOSE FILTER	POS	36.4209		ALABAMA	SITE 1	2021-03-01	NITROCELLULOSE FILTER	NEG	0
ALABAMA	SITE 1	2020-08-01	NITROCELLULOSE FILTER	POS	34.0248		ALABAMA	SITE 1	2020-11-01	NITROCELLULOSE FILTER	NEG	0		ALABAMA	SITE 1	2021-03-01	NITROCELLULOSE FILTER	NEG	0
ALABAMA	SITE 1	2020-08-01	NITROCELLULOSE FILTER	POS	35.475		ALABAMA	SITE 1	2020-11-01	NITROCELLULOSE FILTER	NEG	0		ALABAMA	SITE 1	2021-03-01	NITROCELLULOSE FILTER	NEG	0
ALABAMA	SITE 1	2020-08-01	NITROCELLULOSE FILTER	POS	33.9287		ALABAMA	SITE 1	2020-11-01	NITROCELLULOSE FILTER	POS	37.2321		ALABAMA	SITE 1	2021-03-01	NITROCELLULOSE FILTER	NEG	0
ALABAMA	SITE 1	2020-08-01	NITROCELLULOSE FILTER	POS	34.8203		ALABAMA	SITE 1	2020-11-01	NITROCELLULOSE FILTER	POS	36.8372		ALABAMA	SITE 1	2021-03-01	NITROCELLULOSE FILTER	NEG	0
ALABAMA	SITE 1	2020-08-01	PLANT	POS	36.316		ALABAMA	SITE 1	2020-11-01	PLANT	NEG	0		ALABAMA	SITE 1	2021-03-01	PLANT	NEG	0
ALABAMA	SITE 1	2020-08-01	PLANT	POS	34.7708		ALABAMA	SITE 1	2020-11-01	PLANT	NEG	0		ALABAMA	SITE 1	2021-03-01	PLANT	NEG	0
ALABAMA	SITE 1	2020-08-01	PLANT	NEG	0		ALABAMA	SITE 1	2020-11-01	PLANT	NEG	0		ALABAMA	SITE 1	2021-03-01	PLANT	NEG	0
ALABAMA	SITE 1	2020-08-01	SOIL	NEG	0		ALABAMA	SITE 1	2020-11-01	SOIL	NEG	0		ALABAMA	SITE 1	2021-03-01	SOIL	NEG	0
ALABAMA	SITE 1	2020-08-01	SOIL	NEG	0		ALABAMA	SITE 1	2020-11-01	SOIL	NEG	0		ALABAMA	SITE 1	2021-03-01	SOIL	NEG	0
ALABAMA	SITE 1	2020-08-01	SOIL	POS	34.4746		ALABAMA	SITE 1	2020-11-01	SOIL	NEG	0		ALABAMA	SITE 1	2021-03-01	SOIL	NEG	0
ALABAMA	SITE 2	2020-08-01	GLASS FILTER	NEG	0		ALABAMA	SITE 2	2020-11-01	GLASS FILTER	NEG	0		ALABAMA	SITE 2	2021-03-01	GLASS FILTER	NEG	0
ALABAMA	SITE 2	2020-08-01	GLASS FILTER	NEG	0		ALABAMA	SITE 2	2020-11-01	GLASS FILTER	POS	36.4823		ALABAMA	SITE 2	2021-03-01	GLASS FILTER	NEG	0
ALABAMA	SITE 2	2020-08-01	GLASS FILTER	NEG	0		ALABAMA	SITE 2	2020-11-01	GLASS FILTER	POS	34.3268		ALABAMA	SITE 2	2021-03-01	GLASS FILTER	NEG	0
ALABAMA	SITE 2	2020-08-01	GLASS FILTER	POS	25.11		ALABAMA	SITE 2	2020-11-01	GLASS FILTER	POS	35.0249		ALABAMA	SITE 2	2021-03-01	GLASS FILTER	NEG	0
ALABAMA	SITE 2	2020-08-01	GLASS FILTER	POS	23.46		ALABAMA	SITE 2	2020-11-01	GLASS FILTER	POS	36.0701		ALABAMA	SITE 2	2021-03-01	GLASS FILTER	NEG	0
ALABAMA	SITE 2	2020-08-01	GLASS FILTER	POS	21.8		ALABAMA	SITE 2	2020-11-01	GLASS FILTER	POS	37.0575		ALABAMA	SITE 2	2021-03-01	GLASS FILTER	NEG	0
ALABAMA	SITE 2	2020-08-01	NITROCELLULOSE FILTER	NEG	0		ALABAMA	SITE 2	2020-11-01	NITROCELLULOSE FILTER	NEG	0		ALABAMA	SITE 2	2021-03-01	NITROCELLULOSE FILTER	NEG	0
ALABAMA	SITE 2	2020-08-01	NITROCELLULOSE FILTER	NEG	0		ALABAMA	SITE 2	2020-11-01	NITROCELLULOSE FILTER	POS	32.2971		ALABAMA	SITE 2	2021-03-01	NITROCELLULOSE FILTER	NEG	0
ALABAMA	SITE 2	2020-08-01	NITROCELLULOSE FILTER	NEG	0		ALABAMA	SITE 2	2020-11-01	NITROCELLULOSE FILTER	NEG	0		ALABAMA	SITE 2	2021-03-01	NITROCELLULOSE FILTER	NEG	0
ALABAMA	SITE 2	2020-08-01	NITROCELLULOSE FILTER	POS	24.19		ALABAMA	SITE 2	2020-11-01	NITROCELLULOSE FILTER	POS	34.4887		ALABAMA	SITE 2	2021-03-01	NITROCELLULOSE FILTER	NEG	0
ALABAMA	SITE 2	2020-08-01	NITROCELLULOSE FILTER	POS	24.51		ALABAMA	SITE 2	2020-11-01	NITROCELLULOSE FILTER	POS	35.288		ALABAMA	SITE 2	2021-03-01	NITROCELLULOSE FILTER	NEG	0
ALABAMA	SITE 2	2020-08-01	NITROCELLULOSE FILTER	POS	22.9		ALABAMA	SITE 2	2020-11-01	NITROCELLULOSE FILTER	POS	36.5309		ALABAMA	SITE 2	2021-03-01	NITROCELLULOSE FILTER	NEG	0
ALABAMA	SITE 2	2020-08-01	PLANT	NEG	0		ALABAMA	SITE 2	2020-11-01	PLANT	NEG	0		ALABAMA	SITE 2	2021-03-01	PLANT	NEG	0
ALABAMA	SITE 2	2020-08-01	PLANT	NEG	0		ALABAMA	SITE 2	2020-11-01	PLANT	NEG	0		ALABAMA	SITE 2	2021-03-01	PLANT	NEG	0
ALABAMA	SITE 2	2020-08-01	PLANT	NEG	0		ALABAMA	SITE 2	2020-11-01	PLANT	NEG	0		ALABAMA	SITE 2	2021-03-01	PLANT	NEG	0
ALABAMA	SITE 2	2020-08-01	SOIL	NEG	0		ALABAMA	SITE 2	2020-11-01	SOIL	NEG	0		ALABAMA	SITE 2	2021-03-01	SOIL	NEG	0
ALABAMA	SITE 2	2020-08-01	SOIL	NEG	0		ALABAMA	SITE 2	2020-11-01	SOIL	NEG	0		ALABAMA	SITE 2	2021-03-01	SOIL	NEG	0
ALABAMA	SITE 2	2020-08-01	SOIL	NEG	0		ALABAMA	SITE 2	2020-11-01	SOIL	NEG	0		ALABAMA	SITE 2	2021-03-01	SOIL	NEG	0
ALABAMA	SITE 3	2020-08-01	GLASS FILTER	NEG	0		ALABAMA	SITE 3	2020-11-01	GLASS FILTER	Not done	Not done		ALABAMA	SITE 3	2021-03-01	GLASS FILTER	NEG	0
ALABAMA	SITE 3	2020-08-01	GLASS FILTER	POS	34.9491		ALABAMA	SITE 3	2020-11-01	GLASS FILTER	Not done	Not done		ALABAMA	SITE 3	2021-03-01	GLASS FILTER	NEG	0
ALABAMA	SITE 3	2020-08-01	GLASS FILTER	NEG	0		ALABAMA	SITE 3	2020-11-01	GLASS FILTER	Not done	Not done		ALABAMA	SITE 3	2021-03-01	GLASS FILTER	NEG	0
ALABAMA	SITE 3	2020-08-01	GLASS FILTER	POS	35.62		ALABAMA	SITE 3	2020-11-01	GLASS FILTER	Not done	Not done		ALABAMA	SITE 3	2021-03-01	GLASS FILTER	NEG	0
ALABAMA	SITE 3	2020-08-01	GLASS FILTER	NEG	0		ALABAMA	SITE 3	2020-11-01	GLASS FILTER	Not done	Not done		ALABAMA	SITE 3	2021-03-01	GLASS FILTER	NEG	0
ALABAMA	SITE 3	2020-08-01	GLASS FILTER	NEG	0		ALABAMA	SITE 3	2020-11-01	GLASS FILTER	Not done	Not done		ALABAMA	SITE 3	2021-03-01	GLASS FILTER	NEG	0
ALABAMA	SITE 3	2020-08-01	NITROCELLULOSE FILTER	POS	35.7269		ALABAMA	SITE 3	2020-11-01	NITROCELLULOSE FILTER	Not done	Not done		ALABAMA	SITE 3	2021-03-01	NITROCELLULOSE FILTER	NEG	0
ALABAMA	SITE 3	2020-08-01	NITROCELLULOSE FILTER	NEG	0		ALABAMA	SITE 3	2020-11-01	NITROCELLULOSE FILTER	Not done	Not done		ALABAMA	SITE 3	2021-03-01	NITROCELLULOSE FILTER	NEG	0
ALABAMA	SITE 3	2020-08-01	NITROCELLULOSE FILTER	NEG	0		ALABAMA	SITE 3	2020-11-01	NITROCELLULOSE FILTER	Not done	Not done		ALABAMA	SITE 3	2021-03-01	NITROCELLULOSE FILTER	NEG	0
ALABAMA	SITE 3	2020-08-01	NITROCELLULOSE FILTER	POS	22.68		ALABAMA	SITE 3	2020-11-01	NITROCELLULOSE FILTER	Not done	Not done		ALABAMA	SITE 3	2021-03-01	NITROCELLULOSE FILTER	NEG	0
ALABAMA	SITE 3	2020-08-01	NITROCELLULOSE FILTER	POS	22.67		ALABAMA	SITE 3	2020-11-01	NITROCELLULOSE FILTER	Not done	Not done		ALABAMA	SITE 3	2021-03-01	NITROCELLULOSE FILTER	NEG	0
ALABAMA	SITE 3	2020-08-01	NITROCELLULOSE FILTER	POS	26.22		ALABAMA	SITE 3	2020-11-01	NITROCELLULOSE FILTER	Not done	Not done		ALABAMA	SITE 3	2021-03-01	NITROCELLULOSE FILTER	NEG	0
ALABAMA	SITE 3	2020-08-01	PLANT	NEG	0		ALABAMA	SITE 3	2020-11-01	PLANT	Not done	Not done		ALABAMA	SITE 3	2021-03-01	PLANT	NEG	0
ALABAMA	SITE 3	2020-08-01	PLANT	NEG	0		ALABAMA	SITE 3	2020-11-01	PLANT	Not done	Not done		ALABAMA	SITE 3	2021-03-01	PLANT	NEG	0
ALABAMA	SITE 3	2020-08-01	PLANT	NEG	0		ALABAMA	SITE 3	2020-11-01	PLANT	Not done	Not done		ALABAMA	SITE 3	2021-03-01	PLANT	NEG	0
ALABAMA	SITE 3	2020-08-01	SOIL	NEG	0		ALABAMA	SITE 3	2020-11-01	SOIL	Not done	Not done		ALABAMA	SITE 3	2021-03-01	SOIL	NEG	0
ALABAMA	SITE 3	2020-08-01	SOIL	NEG	0		ALABAMA	SITE 3	2020-11-01	SOIL	Not done	Not done		ALABAMA	SITE 3	2021-03-01	SOIL	NEG	0
ALABAMA	SITE 3	2020-08-01	SOIL	NEG	0		ALABAMA	SITE 3	2020-11-01	SOIL	Not done	Not done		ALABAMA	SITE 3	2021-03-01	SOIL	NEG	0
LOUISIANA	SITE 1	2020-08-01	GLASS FILTER	NEG	0		LOUISIANA	SITE 1	2020-11-01	GLASS FILTER	POS	36.7939		LOUISIANA	SITE 1	2021-03-01	GLASS FILTER	NEG	0
LOUISIANA	SITE 1	2020-08-01	GLASS FILTER	NEG	0		LOUISIANA	SITE 1	2020-11-01	GLASS FILTER	NEG	0		LOUISIANA	SITE 1	2021-03-01	GLASS FILTER	NEG	0
LOUISIANA	SITE 1	2020-08-01	GLASS FILTER	NEG	0		LOUISIANA	SITE 1	2020-11-01	GLASS FILTER	POS	35.219		LOUISIANA	SITE 1	2021-03-01	GLASS FILTER	NEG	0
LOUISIANA	SITE 1	2020-08-01	GLASS FILTER	POS	33.44		LOUISIANA	SITE 1	2020-11-01	GLASS FILTER	POS	35.5533		LOUISIANA	SITE 1	2021-03-01	GLASS FILTER	NEG	0
LOUISIANA	SITE 1	2020-08-01	GLASS FILTER	POS	30.945		LOUISIANA	SITE 1	2020-11-01	GLASS FILTER	NEG	0		LOUISIANA	SITE 1	2021-03-01	GLASS FILTER	POS	36.795
LOUISIANA	SITE 1	2020-08-01	GLASS FILTER	POS	32.015		LOUISIANA	SITE 1	2020-11-01	GLASS FILTER	NEG	0		LOUISIANA	SITE 1	2021-03-01	GLASS FILTER	POS	37.04
LOUISIANA	SITE 1	2020-08-01	NITROCELLULOSE FILTER	NEG	0		LOUISIANA	SITE 1	2020-11-01	NITROCELLULOSE FILTER	NEG	0		LOUISIANA	SITE 1	2021-03-01	NITROCELLULOSE FILTER	POS	36.265
LOUISIANA	SITE 1	2020-08-01	NITROCELLULOSE FILTER	NEG	0		LOUISIANA	SITE 1	2020-11-01	NITROCELLULOSE FILTER	POS	35.6121		LOUISIANA	SITE 1	2021-03-01	NITROCELLULOSE FILTER	POS	37.18
LOUISIANA	SITE 1	2020-08-01	NITROCELLULOSE FILTER	NEG	0		LOUISIANA	SITE 1	2020-11-01	NITROCELLULOSE FILTER	NEG	0		LOUISIANA	SITE 1	2021-03-01	NITROCELLULOSE FILTER	NEG	0
LOUISIANA	SITE 1	2020-08-01	NITROCELLULOSE FILTER	POS	32.22		LOUISIANA	SITE 1	2020-11-01	NITROCELLULOSE FILTER	NEG	0		LOUISIANA	SITE 1	2021-03-01	NITROCELLULOSE FILTER	NEG	0
LOUISIANA	SITE 1	2020-08-01	NITROCELLULOSE FILTER	POS	29.99		LOUISIANA	SITE 1	2020-11-01	NITROCELLULOSE FILTER	NEG	0		LOUISIANA	SITE 1	2021-03-01	NITROCELLULOSE FILTER	NEG	0
LOUISIANA	SITE 1	2020-08-01	NITROCELLULOSE FILTER	POS	31.67		LOUISIANA	SITE 1	2020-11-01	NITROCELLULOSE FILTER	POS	35.1608		LOUISIANA	SITE 1	2021-03-01	NITROCELLULOSE FILTER	NEG	0
LOUISIANA	SITE 1	2020-08-01	PLANT	NEG	0		LOUISIANA	SITE 1	2020-11-01	PLANT	NEG	0		LOUISIANA	SITE 1	2021-03-01	PLANT	NEG	0
LOUISIANA	SITE 1	2020-08-01	PLANT	NEG	0		LOUISIANA	SITE 1	2020-11-01	PLANT	NEG	0		LOUISIANA	SITE 1	2021-03-01	PLANT	NEG	0
LOUISIANA	SITE 1	2020-08-01	PLANT	NEG	0		LOUISIANA	SITE 1	2020-11-01	PLANT	NEG	0		LOUISIANA	SITE 1	2021-03-01	PLANT	NEG	0
LOUISIANA	SITE 1	2020-08-01	SOIL	NEG	0		LOUISIANA	SITE 1	2020-11-01	SOIL	NEG	0		LOUISIANA	SITE 1	2021-03-01	SOIL	NEG	0
LOUISIANA	SITE 1	2020-08-01	SOIL	NEG	0		LOUISIANA	SITE 1	2020-11-01	SOIL	NEG	0		LOUISIANA	SITE 1	2021-03-01	SOIL	NEG	0
LOUISIANA	SITE 1	2020-08-01	SOIL	NEG	0		LOUISIANA	SITE 1	2020-11-01	SOIL	NEG	0		LOUISIANA	SITE 1	2021-03-01	SOIL	NEG	0
LOUISIANA	SITE 2	2020-08-01	GLASS FILTER	POS	32.4072		LOUISIANA	SITE 2	2020-11-01	GLASS FILTER	POS	36.8778		LOUISIANA	SITE 2	2021-03-01	GLASS FILTER	NEG	0
LOUISIANA	SITE 2	2020-08-01	GLASS FILTER	NEG	0		LOUISIANA	SITE 2	2020-11-01	GLASS FILTER	POS	36.4416		LOUISIANA	SITE 2	2021-03-01	GLASS FILTER	NEG	0
LOUISIANA	SITE 2	2020-08-01	GLASS FILTER	NEG	0		LOUISIANA	SITE 2	2020-11-01	GLASS FILTER	POS	36.8789		LOUISIANA	SITE 2	2021-03-01	GLASS FILTER	NEG	0
LOUISIANA	SITE 2	2020-08-01	GLASS FILTER	POS	31.44		LOUISIANA	SITE 2	2020-11-01	GLASS FILTER	NEG	0		LOUISIANA	SITE 2	2021-03-01	GLASS FILTER	NEG	0
LOUISIANA	SITE 2	2020-08-01	GLASS FILTER	POS	33.03		LOUISIANA	SITE 2	2020-11-01	GLASS FILTER	NEG	0		LOUISIANA	SITE 2	2021-03-01	GLASS FILTER	NEG	0
LOUISIANA	SITE 2	2020-08-01	GLASS FILTER	POS	33.72		LOUISIANA	SITE 2	2020-11-01	GLASS FILTER	NEG	0		LOUISIANA	SITE 2	2021-03-01	GLASS FILTER	NEG	0
LOUISIANA	SITE 2	2020-08-01	NITROCELLULOSE FILTER	POS	37.0101		LOUISIANA	SITE 2	2020-11-01	NITROCELLULOSE FILTER	POS	26.9286		LOUISIANA	SITE 2	2021-03-01	NITROCELLULOSE FILTER	NEG	0
LOUISIANA	SITE 2	2020-08-01	NITROCELLULOSE FILTER	NEG	0		LOUISIANA	SITE 2	2020-11-01	NITROCELLULOSE FILTER	POS	36.6639		LOUISIANA	SITE 2	2021-03-01	NITROCELLULOSE FILTER	NEG	0
LOUISIANA	SITE 2	2020-08-01	NITROCELLULOSE FILTER	NEG	0		LOUISIANA	SITE 2	2020-11-01	NITROCELLULOSE FILTER	POS	37.0781		LOUISIANA	SITE 2	2021-03-01	NITROCELLULOSE FILTER	NEG	0
LOUISIANA	SITE 2	2020-08-01	NITROCELLULOSE FILTER	POS	32.05		LOUISIANA	SITE 2	2020-11-01	NITROCELLULOSE FILTER	NEG	0		LOUISIANA	SITE 2	2021-03-01	NITROCELLULOSE FILTER	NEG	0
LOUISIANA	SITE 2	2020-08-01	NITROCELLULOSE FILTER	POS	31.33		LOUISIANA	SITE 2	2020-11-01	NITROCELLULOSE FILTER	NEG	0		LOUISIANA	SITE 2	2021-03-01	NITROCELLULOSE FILTER	NEG	0
LOUISIANA	SITE 2	2020-08-01	NITROCELLULOSE FILTER	POS	32.71		LOUISIANA	SITE 2	2020-11-01	NITROCELLULOSE FILTER	NEG	0		LOUISIANA	SITE 2	2021-03-01	NITROCELLULOSE FILTER	NEG	0
LOUISIANA	SITE 2	2020-08-01	PLANT	NEG	0		LOUISIANA	SITE 2	2020-11-01	PLANT	NEG	0		LOUISIANA	SITE 2	2021-03-01	PLANT	NEG	0
LOUISIANA	SITE 2	2020-08-01	PLANT	NEG	0		LOUISIANA	SITE 2	2020-11-01	PLANT	NEG	0		LOUISIANA	SITE 2	2021-03-01	PLANT	NEG	0
LOUISIANA	SITE 2	2020-08-01	PLANT	NEG	0		LOUISIANA	SITE 2	2020-11-01	PLANT	NEG	0		LOUISIANA	SITE 2	2021-03-01	PLANT	NEG	0
LOUISIANA	SITE 2	2020-08-01	SOIL	NEG	0		LOUISIANA	SITE 2	2020-11-01	SOIL	NEG	0		LOUISIANA	SITE 2	2021-03-01	SOIL	NEG	0
LOUISIANA	SITE 2	2020-08-01	SOIL	NEG	0		LOUISIANA	SITE 2	2020-11-01	SOIL	NEG	0		LOUISIANA	SITE 2	2021-03-01	SOIL	NEG	0
LOUISIANA	SITE 2	2020-08-01	SOIL	NEG	0		LOUISIANA	SITE 2	2020-11-01	SOIL	NEG	0		LOUISIANA	SITE 2	2021-03-01	SOIL	NEG	0
MISSISSIPPI	SITE 1	2020-08-01	GLASS FILTER	Neg	0		MISSISSIPPI	SITE 1	2020-11-01	GLASS FILTER	Not done	Not done		MISSISSIPPI	SITE 1	2021-03-01	GLASS FILTER	NEG	0
MISSISSIPPI	SITE 1	2020-08-01	GLASS FILTER	NEG	0		MISSISSIPPI	SITE 1	2020-11-01	GLASS FILTER	Not done	Not done		MISSISSIPPI	SITE 1	2021-03-01	GLASS FILTER	NEG	0
MISSISSIPPI	SITE 1	2020-08-01	GLASS FILTER	POS	25.04		MISSISSIPPI	SITE 1	2020-11-01	GLASS FILTER	Not done	Not done		MISSISSIPPI	SITE 1	2021-03-01	GLASS FILTER	NEG	0
MISSISSIPPI	SITE 1	2020-08-01	GLASS FILTER	POS	23.74		MISSISSIPPI	SITE 1	2020-11-01	GLASS FILTER	Not done	Not done		MISSISSIPPI	SITE 1	2021-03-01	GLASS FILTER	NEG	0
MISSISSIPPI	SITE 1	2020-08-01	GLASS FILTER	NEG	0		MISSISSIPPI	SITE 1	2020-11-01	GLASS FILTER	Not done	Not done		MISSISSIPPI	SITE 1	2021-03-01	GLASS FILTER	NEG	0
MISSISSIPPI	SITE 1	2020-08-01	GLASS FILTER	NEG	0		MISSISSIPPI	SITE 1	2020-11-01	GLASS FILTER	Not done	Not done		MISSISSIPPI	SITE 1	2021-03-01	GLASS FILTER	POS	37.16
MISSISSIPPI	SITE 1	2020-08-01	NITROCELLULOSE FILTER	POS	37.1218		MISSISSIPPI	SITE 1	2020-11-01	NITROCELLULOSE FILTER	Not done	Not done		MISSISSIPPI	SITE 1	2021-03-01	NITROCELLULOSE FILTER	NEG	0
MISSISSIPPI	SITE 1	2020-08-01	NITROCELLULOSE FILTER	NEG	0		MISSISSIPPI	SITE 1	2020-11-01	NITROCELLULOSE FILTER	Not done	Not done		MISSISSIPPI	SITE 1	2021-03-01	NITROCELLULOSE FILTER	NEG	0
MISSISSIPPI	SITE 1	2020-08-01	NITROCELLULOSE FILTER	NEG	0		MISSISSIPPI	SITE 1	2020-11-01	NITROCELLULOSE FILTER	Not done	Not done		MISSISSIPPI	SITE 1	2021-03-01	NITROCELLULOSE FILTER	NEG	0
MISSISSIPPI	SITE 1	2020-08-01	NITROCELLULOSE FILTER	POS	22.29		MISSISSIPPI	SITE 1	2020-11-01	NITROCELLULOSE FILTER	Not done	Not done		MISSISSIPPI	SITE 1	2021-03-01	NITROCELLULOSE FILTER	NEG	0
MISSISSIPPI	SITE 1	2020-08-01	NITROCELLULOSE FILTER	POS	26.19		MISSISSIPPI	SITE 1	2020-11-01	NITROCELLULOSE FILTER	Not done	Not done		MISSISSIPPI	SITE 1	2021-03-01	NITROCELLULOSE FILTER	NEG	0
MISSISSIPPI	SITE 1	2020-08-01	NITROCELLULOSE FILTER	POS	23.12		MISSISSIPPI	SITE 1	2020-11-01	NITROCELLULOSE FILTER	Not done	Not done		MISSISSIPPI	SITE 1	2021-03-01	NITROCELLULOSE FILTER	NEG	0
MISSISSIPPI	SITE 1	2020-08-01	PLANT	NEG	0		MISSISSIPPI	SITE 1	2020-11-01	PLANT	Not done	Not done		MISSISSIPPI	SITE 1	2021-03-01	PLANT	NEG	0
MISSISSIPPI	SITE 1	2020-08-01	PLANT	NEG	0		MISSISSIPPI	SITE 1	2020-11-01	PLANT	Not done	Not done		MISSISSIPPI	SITE 1	2021-03-01	PLANT	NEG	0
MISSISSIPPI	SITE 1	2020-08-01	PLANT	NEG	0		MISSISSIPPI	SITE 1	2020-11-01	PLANT	Not done	Not done		MISSISSIPPI	SITE 1	2021-03-01	PLANT	NEG	0
MISSISSIPPI	SITE 1	2020-08-01	SOIL	POS	23.4806		MISSISSIPPI	SITE 1	2020-11-01	SOIL	Not done	Not done		MISSISSIPPI	SITE 1	2021-03-01	SOIL	NEG	0
MISSISSIPPI	SITE 1	2020-08-01	SOIL	NEG	0		MISSISSIPPI	SITE 1	2020-11-01	SOIL	Not done	Not done		MISSISSIPPI	SITE 1	2021-03-01	SOIL	NEG	0
MISSISSIPPI	SITE 1	2020-08-01	SOIL	POS	26.3405		MISSISSIPPI	SITE 1	2020-11-01	SOIL	Not done	Not done		MISSISSIPPI	SITE 1	2021-03-01	SOIL	NEG	0
MISSISSIPPI	SITE 2	2020-08-01	GLASS FILTER	POS	26.1229		MISSISSIPPI	SITE 2	2020-11-01	GLASS FILTER	POS	37.6902		MISSISSIPPI	SITE 2	2021-03-01	GLASS FILTER	POS	36.16
MISSISSIPPI	SITE 2	2020-08-01	GLASS FILTER	NEG	0		MISSISSIPPI	SITE 2	2020-11-01	GLASS FILTER	NEG	0		MISSISSIPPI	SITE 2	2021-03-01	GLASS FILTER	NEG	0
MISSISSIPPI	SITE 2	2020-08-01	GLASS FILTER	POS	30.0682		MISSISSIPPI	SITE 2	2020-11-01	GLASS FILTER	NEG	0		MISSISSIPPI	SITE 2	2021-03-01	GLASS FILTER	NEG	0
MISSISSIPPI	SITE 2	2020-08-01	GLASS FILTER	POS	31.5		MISSISSIPPI	SITE 2	2020-11-01	GLASS FILTER	NEG	0		MISSISSIPPI	SITE 2	2021-03-01	GLASS FILTER	NEG	0
MISSISSIPPI	SITE 2	2020-08-01	GLASS FILTER	POS	29.61		MISSISSIPPI	SITE 2	2020-11-01	GLASS FILTER	NEG	0		MISSISSIPPI	SITE 2	2021-03-01	GLASS FILTER	NEG	0
MISSISSIPPI	SITE 2	2020-08-01	GLASS FILTER	POS	29.95		MISSISSIPPI	SITE 2	2020-11-01	GLASS FILTER	NEG	0		MISSISSIPPI	SITE 2	2021-03-01	GLASS FILTER	NEG	0
MISSISSIPPI	SITE 2	2020-08-01	NITROCELLULOSE FILTER	POS	33.165		MISSISSIPPI	SITE 2	2020-11-01	NITROCELLULOSE FILTER	POS	35.7813		MISSISSIPPI	SITE 2	2021-03-01	NITROCELLULOSE FILTER	POS	36.715
MISSISSIPPI	SITE 2	2020-08-01	NITROCELLULOSE FILTER	POS	31.4157		MISSISSIPPI	SITE 2	2020-11-01	NITROCELLULOSE FILTER	NEG	0		MISSISSIPPI	SITE 2	2021-03-01	NITROCELLULOSE FILTER	POS	36.83
MISSISSIPPI	SITE 2	2020-08-01	NITROCELLULOSE FILTER	NEG	0		MISSISSIPPI	SITE 2	2020-11-01	NITROCELLULOSE FILTER	NEG	0		MISSISSIPPI	SITE 2	2021-03-01	NITROCELLULOSE FILTER	NEG	0
MISSISSIPPI	SITE 2	2020-08-01	NITROCELLULOSE FILTER	POS	31.415		MISSISSIPPI	SITE 2	2020-11-01	NITROCELLULOSE FILTER	NEG	0		MISSISSIPPI	SITE 2	2021-03-01	NITROCELLULOSE FILTER	NEG	0
MISSISSIPPI	SITE 2	2020-08-01	NITROCELLULOSE FILTER	POS	31.92		MISSISSIPPI	SITE 2	2020-11-01	NITROCELLULOSE FILTER	NEG	0		MISSISSIPPI	SITE 2	2021-03-01	NITROCELLULOSE FILTER	NEG	0
MISSISSIPPI	SITE 2	2020-08-01	NITROCELLULOSE FILTER	POS	31.46		MISSISSIPPI	SITE 2	2020-11-01	NITROCELLULOSE FILTER	NEG	0		MISSISSIPPI	SITE 2	2021-03-01	NITROCELLULOSE FILTER	NEG	0
MISSISSIPPI	SITE 2	2020-08-01	PLANT	NEG	0		MISSISSIPPI	SITE 2	2020-11-01	PLANT	NEG	0		MISSISSIPPI	SITE 2	2021-03-01	PLANT	NEG	0
MISSISSIPPI	SITE 2	2020-08-01	PLANT	NEG	0		MISSISSIPPI	SITE 2	2020-11-01	PLANT	NEG	0		MISSISSIPPI	SITE 2	2021-03-01	PLANT	NEG	0
MISSISSIPPI	SITE 2	2020-08-01	PLANT	NEG	0		MISSISSIPPI	SITE 2	2020-11-01	PLANT	NEG	0		MISSISSIPPI	SITE 2	2021-03-01	PLANT	NEG	0
MISSISSIPPI	SITE 2	2020-08-01	SOIL	NEG	0		MISSISSIPPI	SITE 2	2020-11-01	SOIL	NEG	0		MISSISSIPPI	SITE 2	2021-03-01	SOIL	NEG	0
MISSISSIPPI	SITE 2	2020-08-01	SOIL	NEG	0		MISSISSIPPI	SITE 2	2020-11-01	SOIL	NEG	0		MISSISSIPPI	SITE 2	2021-03-01	SOIL	NEG	0
MISSISSIPPI	SITE 2	2020-08-01	SOIL	NEG	0		MISSISSIPPI	SITE 2	2020-11-01	SOIL	NEG	0		MISSISSIPPI	SITE 2	2021-03-01	SOIL	NEG	0
MISSISSIPPI	SITE 3	2020-08-01	GLASS FILTER	POS	28.0955		MISSISSIPPI	SITE 3	2020-11-01	GLASS FILTER	POS	35.3682		MISSISSIPPI	SITE 3	2021-03-01	GLASS FILTER	NEG	0
MISSISSIPPI	SITE 3	2020-08-01	GLASS FILTER	NEG	0		MISSISSIPPI	SITE 3	2020-11-01	GLASS FILTER	NEG	0		MISSISSIPPI	SITE 3	2021-03-01	GLASS FILTER	NEG	0
MISSISSIPPI	SITE 3	2020-08-01	GLASS FILTER	NEG	0		MISSISSIPPI	SITE 3	2020-11-01	GLASS FILTER	POS	36.5385		MISSISSIPPI	SITE 3	2021-03-01	GLASS FILTER	NEG	0
MISSISSIPPI	SITE 3	2020-08-01	GLASS FILTER	POS	29.9		MISSISSIPPI	SITE 3	2020-11-01	GLASS FILTER	NEG	0		MISSISSIPPI	SITE 3	2021-03-01	GLASS FILTER	NEG	0
MISSISSIPPI	SITE 3	2020-08-01	GLASS FILTER	NEG	0		MISSISSIPPI	SITE 3	2020-11-01	GLASS FILTER	NEG	0		MISSISSIPPI	SITE 3	2021-03-01	GLASS FILTER	NEG	0
MISSISSIPPI	SITE 3	2020-08-01	GLASS FILTER	NEG	0		MISSISSIPPI	SITE 3	2020-11-01	GLASS FILTER	NEG	0		MISSISSIPPI	SITE 3	2021-03-01	GLASS FILTER	NEG	0
MISSISSIPPI	SITE 3	2020-08-01	NITROCELLULOSE FILTER	POS	36.8722		MISSISSIPPI	SITE 3	2020-11-01	NITROCELLULOSE FILTER	POS	35.6223		MISSISSIPPI	SITE 3	2021-03-01	NITROCELLULOSE FILTER	NEG	0
MISSISSIPPI	SITE 3	2020-08-01	NITROCELLULOSE FILTER	NEG	0		MISSISSIPPI	SITE 3	2020-11-01	NITROCELLULOSE FILTER	POS	35.6827		MISSISSIPPI	SITE 3	2021-03-01	NITROCELLULOSE FILTER	NEG	0
MISSISSIPPI	SITE 3	2020-08-01	NITROCELLULOSE FILTER	POS	31.1991		MISSISSIPPI	SITE 3	2020-11-01	NITROCELLULOSE FILTER	POS	33.2873		MISSISSIPPI	SITE 3	2021-03-01	NITROCELLULOSE FILTER	NEG	0
MISSISSIPPI	SITE 3	2020-08-01	NITROCELLULOSE FILTER	POS	31		MISSISSIPPI	SITE 3	2020-11-01	NITROCELLULOSE FILTER	POS	37.04		MISSISSIPPI	SITE 3	2021-03-01	NITROCELLULOSE FILTER	NEG	0
MISSISSIPPI	SITE 3	2020-08-01	NITROCELLULOSE FILTER	NEG	0		MISSISSIPPI	SITE 3	2020-11-01	NITROCELLULOSE FILTER	NEG	0		MISSISSIPPI	SITE 3	2021-03-01	NITROCELLULOSE FILTER	NEG	0
MISSISSIPPI	SITE 3	2020-08-01	NITROCELLULOSE FILTER	NEG	0		MISSISSIPPI	SITE 3	2020-11-01	NITROCELLULOSE FILTER	NEG	0		MISSISSIPPI	SITE 3	2021-03-01	NITROCELLULOSE FILTER	NEG	0
MISSISSIPPI	SITE 3	2020-08-01	PLANT	NEG	0		MISSISSIPPI	SITE 3	2020-11-01	PLANT	NEG	0		MISSISSIPPI	SITE 3	2021-03-01	PLANT	NEG	0
MISSISSIPPI	SITE 3	2020-08-01	PLANT	NEG	0		MISSISSIPPI	SITE 3	2020-11-01	PLANT	NEG	0		MISSISSIPPI	SITE 3	2021-03-01	PLANT	NEG	0
MISSISSIPPI	SITE 3	2020-08-01	PLANT	NEG	0		MISSISSIPPI	SITE 3	2020-11-01	PLANT	NEG	0		MISSISSIPPI	SITE 3	2021-03-01	PLANT	NEG	0
MISSISSIPPI	SITE 3	2020-08-01	SOIL	NEG	0		MISSISSIPPI	SITE 3	2020-11-01	SOIL	NEG	0		MISSISSIPPI	SITE 3	2021-03-01	SOIL	NEG	0
MISSISSIPPI	SITE 3	2020-08-01	SOIL	NEG	0		MISSISSIPPI	SITE 3	2020-11-01	SOIL	NEG	0		MISSISSIPPI	SITE 3	2021-03-01	SOIL	NEG	0
MISSISSIPPI	SITE 3	2020-08-01	SOIL	NEG	0		MISSISSIPPI	SITE 3	2020-11-01	SOIL	NEG	0		MISSISSIPPI	SITE 3	2021-03-01	SOIL	NEG	0
MISSISSIPPI	SITE 4	2020-08-01	GLASS FILTER	POS	33.904		MISSISSIPPI	SITE 4	2020-11-01	GLASS FILTER	Not done	Not done		MISSISSIPPI	SITE 4	2021-03-01	GLASS FILTER	POS	36.96
MISSISSIPPI	SITE 4	2020-08-01	GLASS FILTER	NEG	0		MISSISSIPPI	SITE 4	2020-11-01	GLASS FILTER	Not done	Not done		MISSISSIPPI	SITE 4	2021-03-01	GLASS FILTER	POS	36.45
MISSISSIPPI	SITE 4	2020-08-01	GLASS FILTER	NEG	0		MISSISSIPPI	SITE 4	2020-11-01	GLASS FILTER	Not done	Not done		MISSISSIPPI	SITE 4	2021-03-01	GLASS FILTER	POS	37.42
MISSISSIPPI	SITE 4	2020-08-01	GLASS FILTER	POS	33.905		MISSISSIPPI	SITE 4	2020-11-01	GLASS FILTER	Not done	Not done		MISSISSIPPI	SITE 4	2021-03-01	GLASS FILTER	NEG	0
MISSISSIPPI	SITE 4	2020-08-01	GLASS FILTER	POS	32.05		MISSISSIPPI	SITE 4	2020-11-01	GLASS FILTER	Not done	Not done		MISSISSIPPI	SITE 4	2021-03-01	GLASS FILTER	NEG	0
MISSISSIPPI	SITE 4	2020-08-01	GLASS FILTER	POS	33.5		MISSISSIPPI	SITE 4	2020-11-01	GLASS FILTER	Not done	Not done		MISSISSIPPI	SITE 4	2021-03-01	GLASS FILTER	NEG	0
MISSISSIPPI	SITE 4	2020-08-01	NITROCELLULOSE FILTER	NEG	0		MISSISSIPPI	SITE 4	2020-11-01	NITROCELLULOSE FILTER	Not done	Not done		MISSISSIPPI	SITE 4	2021-03-01	NITROCELLULOSE FILTER	NEG	0
MISSISSIPPI	SITE 4	2020-08-01	NITROCELLULOSE FILTER	NEG	0		MISSISSIPPI	SITE 4	2020-11-01	NITROCELLULOSE FILTER	Not done	Not done		MISSISSIPPI	SITE 4	2021-03-01	NITROCELLULOSE FILTER	NEG	0
MISSISSIPPI	SITE 4	2020-08-01	NITROCELLULOSE FILTER	POS	37.1025		MISSISSIPPI	SITE 4	2020-11-01	NITROCELLULOSE FILTER	Not done	Not done		MISSISSIPPI	SITE 4	2021-03-01	NITROCELLULOSE FILTER	NEG	0
MISSISSIPPI	SITE 4	2020-08-01	NITROCELLULOSE FILTER	POS	30.97		MISSISSIPPI	SITE 4	2020-11-01	NITROCELLULOSE FILTER	Not done	Not done		MISSISSIPPI	SITE 4	2021-03-01	NITROCELLULOSE FILTER	POS	37.44
MISSISSIPPI	SITE 4	2020-08-01	NITROCELLULOSE FILTER	POS	32.05		MISSISSIPPI	SITE 4	2020-11-01	NITROCELLULOSE FILTER	Not done	Not done		MISSISSIPPI	SITE 4	2021-03-01	NITROCELLULOSE FILTER	POS	37.29
MISSISSIPPI	SITE 4	2020-08-01	NITROCELLULOSE FILTER	POS	32.87		MISSISSIPPI	SITE 4	2020-11-01	NITROCELLULOSE FILTER	Not done	Not done		MISSISSIPPI	SITE 4	2021-03-01	NITROCELLULOSE FILTER	POS	36.145
MISSISSIPPI	SITE 4	2020-08-01	PLANT	NEG	0		MISSISSIPPI	SITE 4	2020-11-01	PLANT	Not done	Not done		MISSISSIPPI	SITE 4	2021-03-01	PLANT	NEG	0
MISSISSIPPI	SITE 4	2020-08-01	PLANT	NEG	0		MISSISSIPPI	SITE 4	2020-11-01	PLANT	Not done	Not done		MISSISSIPPI	SITE 4	2021-03-01	PLANT	NEG	0
MISSISSIPPI	SITE 4	2020-08-01	PLANT	NEG	0		MISSISSIPPI	SITE 4	2020-11-01	PLANT	Not done	Not done		MISSISSIPPI	SITE 4	2021-03-01	PLANT	NEG	0
MISSISSIPPI	SITE 4	2020-08-01	SOIL	NEG	0		MISSISSIPPI	SITE 4	2020-11-01	SOIL	Not done	Not done		MISSISSIPPI	SITE 4	2021-03-01	SOIL	Not done	Not done
MISSISSIPPI	SITE 4	2020-08-01	SOIL	NEG	0		MISSISSIPPI	SITE 4	2020-11-01	SOIL	Not done	Not done		MISSISSIPPI	SITE 4	2021-03-01	SOIL	Not done	Not done
MISSISSIPPI	SITE 4	2020-08-01	SOIL	NEG	0		MISSISSIPPI	SITE 4	2020-11-01	SOIL	Not done	Not done		MISSISSIPPI	SITE 4	2021-03-01	SOIL	Not done	Not done
